# Supplementary material for: Cancer driver mutation prediction through Bayesian integration of multi-omic data
Source: PLoS One. 2018 May 8;13(5):e0196939. doi: 10.1371/journal.pone.0196939 (PMC5940219; doi:10.1371/journal.pone.0196939)
Supplement: S1 Dataset — (XLSX) [file pone.0196939.s001.xlsx]

## Sheet: SupplimentaryTable2_geneList_30
GeneName
AATF
ABL1
ABL2
ABLIM3
ABT1
ACAD8
ACIN1
ACTL6A
ACVR1
ACVR1B
ACVR2B
ACVRL1
ADAR
ADARB1
ADD1
ADNP
ADNP2
ADORA2A
ADRB2
ADRBK2
AEBP1
AEBP2
AES
AFAP1L2
AFF1
AFF2
AFF3
AFF4
AGT
AHCTF1
AHR
AIP
AKIRIN2
AKNA
AKT1
AKT2
AKT3
ALK
ALX3
ALX4
AMH
ANKRD1
ANKRD30A
ANKRD49
ANP32A
ANXA3
APBB1
APBB2
APITD1
APP
AQR
AR
ARAF
ARHGAP22
ARHGEF11
ARID1A
ARID1B
ARID2
ARID3A
ARID3B
ARID4A
ARID5A
ARID5B
ARNT
ARNT2
ARNTL
ARNTL2
ARRB1
ARRB2
ASCC1
ASCC3
ASCL2
ASF1A
ASF1B
ASH1L
ASH2L
ASXL1
ASXL2
ASXL3
ATAD2
ATF1
ATF2
ATF3
ATF4
ATF5
ATF6
ATF6B
ATF7
ATF7IP
ATF7IP2
ATM
ATMIN
ATOH8
ATR
ATRX
ATXN1
ATXN3
ATXN7
ATXN7L3
AURKA
AURKB
AXL
BACH1
BACH2
BAD
BAG1
BAHD1
BAK1
BANP
BARX1
BARX2
BASP1
BATF
BATF2
BATF3
BAX
BAZ1A
BAZ1B
BAZ2A
BAZ2B
BBC3
BBX
BCAS2
BCL10
BCL11A
BCL11B
BCL2
BCL2A1
BCL2L1
BCL2L11
BCL2L14
BCL2L2
BCL3
BCL6
BCL6B
BCL9L
BCLAF1
BCOR
BCORL1
BDP1
BHLHA15
BHLHE22
BHLHE40
BHLHE41
BIK
BLK
BLM
BLZF1
BMF
BMI1
BMP2
BMP4
BMP6
BMP7
BMPR2
BMX
BNC1
BNC2
BNIP3
BPTF
BRAF
BRCA1
BRCA2
BRD1
BRD2
BRD4
BRD7
BRD8
BRF1
BRF2
BRPF1
BRPF3
BRWD1
BTAF1
BTBD1
BTBD10
BTBD12
BTBD2
BTF3
BTF3L4
BTG1
BTG2
BTK
BUD31
BZW1
C10orf137
C11orf30
C11orf9
C14orf169
C17orf79
C17orf81
C19orf2
C19orf29
C1D
C1orf83
C20orf20
C2orf3
C5orf41
CALCOCO1
CALR
CAMK2A
CAMTA1
CAMTA2
CAND1
CARD11
CARHSP1
CARM1
CASC3
CASK
CASP1
CASP3
CASP5
CASP6
CASP8
CASP8AP2
CASP9
CASZ1
CAT
CBFA2T2
CBFA2T3
CBFB
CBL
CBX2
CBX3
CBX4
CBX5
CBX6
CBX7
CBX8
CC2D1A
CCAR1
CCDC101
CCDC59
CCDC85B
CCNA1
CCNA2
CCNB1
CCNB2
CCNB3
CCNC
CCND1
CCND2
CCND3
CCNDBP1
CCNE1
CCNE2
CCNG1
CCNG2
CCNH
CCNK
CCNL2
CCNT1
CCNT2
CCNY
CCRN4L
CD3EAP
CD80
CD86
CDA
CDC14A
CDC14B
CDC25A
CDC40
CDC42
CDC45
CDC5L
CDC6
CDC7
CDC73
CDCA3
CDCA4
CDCA7
CDCA7L
CDH1
CDK1
CDK10
CDK11A
CDK12
CDK2
CDK2AP2
CDK3
CDK4
CDK6
CDK7
CDK8
CDK9
CDKN1A
CDKN1B
CDKN1C
CDKN2A
CDKN2B
CDKN2C
CDKN2D
CDT1
CDX1
CDYL
CEBPA
CEBPB
CEBPD
CEBPE
CEBPG
CEBPZ
CELF1
CELF2
CENPB
CENPF
CHAF1A
CHAF1B
CHD1
CHD2
CHD3
CHD4
CHD6
CHD8
CHD9
CHEK1
CHEK2
CHMP1A
CHMP1B
CHRAC1
CHUK
CHURC1
CIITA
CIR1
CITED1
CITED2
CITED4
CIZ1
CKS1B
CLK2
CLOCK
CNBP
CNOT2
CNOT3
CNOT4
CNOT6L
CNOT7
CNOT8
COBRA1
COMMD7
COPS2
COPS5
CPSF1
CPSF2
CPSF3
CPSF4
CPSF7
CRABP2
CREB1
CREB3
CREB3L1
CREB3L2
CREB3L4
CREB5
CREBBP
CREBL2
CREBZF
CREG1
CREM
CRK
CRKL
CRNKL1
CRTC1
CRTC3
CSDA
CSDC2
CSDE1
CSK
CSNK1A1
CSNK1E
CSNK2A1
CSNK2A2
CSNK2B
CSRNP1
CSRNP2
CSRNP3
CSTF1
CSTF2
CSTF3
CTBP1
CTBP2
CTCF
CTCFL
CTDP1
CTDSP1
CTDSP2
CTDSPL
CTNNB1
CTNNBIP1
CTNND1
CTNND2
CUX1
CUX2
CWC22
CXXC1
CXXC4
CXXC5
CYTL1
DACH1
DAPK1
DAPK2
DAPK3
DAXX
DBP
DBX2
DCAF6
DCP1A
DCP2
DDIT3
DDX1
DDX10
DDX17
DDX18
DDX19A
DDX19B
DDX20
DDX21
DDX23
DDX27
DDX28
DDX31
DDX39
DDX3X
DDX41
DDX42
DDX43
DDX46
DDX47
DDX49
DDX5
DDX50
DDX54
DDX55
DDX58
DDX59
DDX6
DEAF1
DEDD
DEDD2
DEK
DFNA5
DGCR14
DGKQ
DGKZ
DHX15
DHX16
DHX32
DHX34
DHX35
DHX38
DHX57
DHX8
DHX9
DIDO1
DIP2A
DIP2B
DIP2C
DLX2
DLX3
DLX4
DLX5
DMAP1
DMBX1
DMD
DMRT2
DMRT3
DMRTA1
DMTF1
DNAJB6
DNLZ
DNM2
DNMT1
DNMT3A
DNMT3B
DNTTIP2
DOK1
DPF1
DPF2
DPF3
DPY30
DR1
DRAP1
DRG1
DTX1
DUSP1
DUSP10
DUSP12
DUSP3
DUSP6
DVL2
DVL3
DYRK1B
DZIP3
E2F1
E2F2
E2F3
E2F4
E2F5
E2F6
E2F7
E2F8
E4F1
EAF1
EAF2
EBF1
EBF2
EBF4
ECD
ECSIT
ECT2
EDA
EDA2R
EDC3
EDC4
EDF1
EED
EEF1A1
EEF1A2
EEF1E1
EFTUD2
EGFR
EGLN1
EGR1
EGR2
EGR3
EHF
EHMT1
EID1
EID2
EIF2AK2
EIF2AK3
EIF2C1
EIF2C2
EIF2S3
EIF3E
EIF4A1
EIF4A2
EIF4A3
EIF4E
EIF4EBP1
EIF4EBP3
EIF4G1
EIF4G2
EIF6
ELAVL2
ELF1
ELF2
ELF3
ELF4
ELF5
ELK1
ELK3
ELK4
ELL
ELL2
ELL3
ELOF1
ELP2
ELP3
EMX1
EMX2
EN1
EN2
ENG
ENO1
ENPP2
ENY2
EOMES
EP300
EPAS1
EPC1
EPC2
EPO
ERBB2
ERBB3
ERBB4
ERC1
ERCC2
ERCC3
ERCC6
EREG
ERF
ERG
ERN1
ESR1
ESR2
ESRP1
ESRP2
ESRRA
ESRRB
ESRRG
ETS1
ETS2
ETV1
ETV2
ETV3
ETV3L
ETV4
ETV5
ETV6
ETV7
EWSR1
EXOSC10
EXOSC2
EXOSC3
EXOSC4
EXOSC5
EXOSC6
EXOSC7
EXOSC8
EXOSC9
EYA1
EYA2
EYA3
EYA4
EZH1
EZH2
F2R
FABP4
FADS1
FBXW7
FER
FES
FGF10
FGF2
FGFR1OP
FGR
FHL2
FHL5
FIZ1
FLI1
FLII
FLNA
FLT1
FLT3
FLT4
FLYWCH1
FOS
FOSB
FOSL1
FOSL2
FOXA1
FOXA3
FOXC1
FOXC2
FOXD1
FOXD2
FOXD3
FOXD4
FOXD4L1
FOXD4L2
FOXD4L6
FOXF1
FOXF2
FOXH1
FOXI1
FOXI2
FOXJ1
FOXJ2
FOXJ3
FOXK1
FOXK2
FOXL1
FOXM1
FOXN1
FOXN2
FOXN3
FOXO1
FOXO3
FOXO4
FOXP1
FOXP2
FOXP3
FOXP4
FOXQ1
FOXS1
FRG1
FRK
FST
FSTL3
FUBP1
FYN
FZD1
GABPA
GABPB2
GAK
GAS7
GATA2
GATA3
GATA6
GATAD1
GATAD2A
GATAD2B
GCFC1
GCLC
GCM1
GEMIN4
GEMIN5
GEMIN6
GEMIN7
GEMIN8
GFI1
GLI1
GLI2
GLI3
GLI4
GLIS1
GLIS2
GLIS3
GMCL1
GMEB1
GMEB2
GNE
GNPTAB
GPS2
GPX3
GRHL1
GRHL2
GRHL3
GRK4
GRLF1
GSC
GTF2A1
GTF2A2
GTF2B
GTF2E1
GTF2E2
GTF2F1
GTF2F2
GTF2H1
GTF2H2
GTF2H2C
GTF2H3
GTF2H4
GTF2H5
GTF2I
GTF2IRD1
GTF2IRD2
GTF2IRD2B
GTF3A
GTF3C1
GTF3C2
GTF3C3
GTF3C4
GTF3C5
GTF3C6
GUCY1A3
GZF1
HABP4
HAND2
HBP1
HCFC1
HCFC2
HCLS1
HDAC1
HDAC10
HDAC11
HDAC2
HDAC3
HDAC4
HDAC5
HDAC6
HDAC7
HDAC9
HDGF
HDX
HELLS
HELZ
HES1
HES2
HES4
HES6
HESX1
HEXIM1
HEXIM2
HEY1
HEY2
HEYL
HHEX
HIC1
HIC2
HIF1A
HIF1AN
HINFP
HIPK1
HIRA
HIVEP1
HIVEP2
HIVEP3
HLF
HLTF
HLX
HMBOX1
HMG20A
HMG20B
HMGA1
HMGA2
HMGB1
HMGB2
HMGN1
HMGN2
HMGN5
HMOX1
HNF1A
HNF4G
HNRNPA0
HNRNPA1
HNRNPA1L2
HNRNPA2B1
HNRNPA3
HNRNPAB
HNRNPC
HNRNPD
HNRNPF
HNRNPH1
HNRNPH2
HNRNPH3
HNRNPK
HNRNPL
HNRNPM
HNRNPR
HNRNPU
HNRNPUL1
HNRPDL
HNRPLL
HOMEZ
HOPX
HOXA1
HOXA10
HOXA11
HOXA13
HOXA2
HOXA3
HOXA4
HOXA5
HOXA6
HOXA7
HOXA9
HOXB2
HOXB3
HOXB4
HOXB5
HOXB6
HOXB7
HOXB8
HOXB9
HOXC10
HOXC11
HOXC13
HOXC4
HOXC5
HOXC6
HOXC8
HOXC9
HOXD1
HOXD10
HOXD11
HOXD13
HOXD3
HOXD4
HOXD8
HOXD9
HRAS
HSBP1
HSF1
HSF2
HSF2BP
HSF4
HSF5
HTATIP2
HTATSF1
HTT
IBTK
ICAM1
ID1
ID2
ID3
ID4
IFI16
IFNAR2
IFNG
IFT57
IGF1
IGF2
IGF2BP1
IGF2BP2
IGF2BP3
IGHMBP2
IGSF1
IKBKAP
IKBKB
IKBKE
IKBKG
IKZF1
IKZF2
IKZF3
IKZF4
IKZF5
IL10
IL11
IL16
IL1B
IL6
ILF2
ILF3
ING1
ING2
ING3
ING4
ING5
INHBA
INPP4B
INPPL1
INSM1
INSR
IRAK1
IRAK2
IRAK3
IRF1
IRF2
IRF2BP1
IRF2BP2
IRF3
IRF4
IRF5
IRF6
IRF7
IRF8
IRF9
IRX1
IRX3
IRX4
IRX5
IRX6
ISY1
ITGB3BP
ITPA
IVNS1ABP
JAK1
JAK2
JAK3
JARID2
JDP2
JHDM1D
JMJD1C
JMJD6
JUN
JUNB
JUND
JUP
KAT2A
KAT2B
KAT5
KCNH1
KCNH2
KCNH8
KCNIP3
KDM1A
KDM1B
KDM2A
KDM2B
KDM3A
KDM3B
KDM4A
KDM4B
KDM4C
KDM4D
KDM5A
KDM5B
KDM5C
KDM6B
KDR
KEAP1
KHDRBS1
KHDRBS3
KHSRP
KIAA1429
KIAA2018
KIN
KIT
KLF1
KLF10
KLF11
KLF12
KLF13
KLF14
KLF15
KLF16
KLF17
KLF2
KLF3
KLF4
KLF5
KLF6
KLF7
KLF8
KLF9
KLHL31
KRAS
L3MBTL
L3MBTL2
L3MBTL3
L3MBTL4
LASS2
LASS3
LASS4
LASS5
LASS6
LBX2
LCOR
LCORL
LDB1
LDB2
LEO1
LHX2
LHX4
LHX6
LIF
LIMD1
LIN54
LITAF
LMO2
LMO4
LMX1A
LMX1B
LOC100130932
LPIN1
LRCH4
LRRFIP1
LSM1
LSM10
LSM3
LSM4
LSM5
LSM6
LUC7L3
LYL1
LYN
LZTFL1
LZTR1
LZTS1
MACC1
MAEL
MAF
MAF1
MAFB
MAFF
MAFG
MAGED1
MAGOH
MAGOHB
MALT1
MAML1
MAML2
MAMSTR
MAP2K1
MAP2K2
MAP2K3
MAP2K4
MAP3K1
MAP3K10
MAP3K11
MAP3K12
MAP3K13
MAP3K3
MAP3K4
MAP3K7
MAP3K8
MAP4K1
MAPK1
MAPK11
MAPK13
MAPK14
MAPK15
MAPK3
MAPK7
MAPK8
MAPK8IP1
MAPK9
MAPKAPK3
MAPRE3
MAX
MAZ
MBD1
MBD2
MBNL1
MBNL2
MBNL3
MBTPS1
MBTPS2
MC1R
MCM2
MCM3
MCM4
MCM5
MCM6
MCM7
MCM8
MDFI
MDFIC
MDM2
MDM4
MEAF6
MECOM
MECP2
MED1
MED10
MED12
MED13
MED14
MED15
MED16
MED17
MED20
MED21
MED23
MED24
MED25
MED26
MED27
MED29
MED30
MED4
MED6
MED7
MED8
MEF2A
MEF2B
MEF2C
MEF2D
MEIS1
MEIS3
MEN1
MEOX1
MEOX2
MERTK
MESP1
MESP2
MET
MEX3B
MGA
MIER1
MITF
MKL2
MKRN1
MKX
MLF1
MLL
MLL2
MLL3
MLL4
MLL5
MLLT1
MLLT10
MLLT11
MLLT3
MLLT4
MLLT6
MLXIP
MLXIPL
MNAT1
MNT
MNX1
MOBKL3
MORC2
MORC3
MORC4
MORF4L1
MORF4L2
MPL
MRAS
MSL3
MSRB2
MST1R
MSTN
MSX1
MSX2
MTA1
MTA2
MTDH
MTERF
MTERFD3
MTF1
MTF2
MTOR
MXD1
MXD3
MXD4
MXI1
MYB
MYBBP1A
MYBL1
MYBL2
MYC
MYCBP2
MYCL1
MYCN
MYEF2
MYLK
MYNN
MYOCD
MYPOP
MYSM1
MYST1
MYST2
MYST3
MYST4
MYT1
MZF1
NAA15
NAA16
NAB1
NAB2
NACC1
NACC2
NANOG
NAT14
NBN
NCOA2
NCOA3
NCOA4
NCOA6
NCOR1
NCOR2
NDN
NDUFA13
NEDD4
NEDD8
NEO1
NF1
NFAM1
NFAT5
NFATC1
NFATC2
NFATC2IP
NFATC3
NFATC4
NFE2
NFE2L1
NFE2L2
NFE2L3
NFIA
NFIB
NFIC
NFIL3
NFIX
NFKB1
NFKB2
NFKBIA
NFKBIB
NFKBIE
NFKBIL1
NFKBIL2
NFKBIZ
NFRKB
NFX1
NFYA
NFYB
NFYC
NHLH1
NHP2L1
NIF3L1
NIPBL
NKRF
NKX3-1
NKX3-2
NKX6-1
NLK
NLRC3
NLRP3
NME1-NME2
NMI
NOD2
NODAL
NOL3
NONO
NOTCH1
NOTCH2
NOTCH3
NOTCH4
NPAS1
NPAS2
NPAS3
NPAT
NPM1
NR1D1
NR1D2
NR1H2
NR1H3
NR1I2
NR1I3
NR2C1
NR2C2
NR2E3
NR2F1
NR2F2
NR2F6
NR3C1
NR3C2
NR4A1
NR4A2
NR4A3
NR5A2
NR6A1
NRAS
NRBF2
NRF1
NRG1
NRIP1
NRIP2
NRK
NRL
NSD1
NTF3
NTRK1
NTRK2
NUDT21
NUFIP1
NUP62
ONECUT2
ORC2L
OSM
OTX1
OVOL1
OVOL2
PA2G4
PABPC1
PABPN1
PAF1
PAK1
PAK2
PAK6
PANK1
PAPOLA
PAPOLG
PARD6A
PARP1
PARP15
PASK
PATL1
PATZ1
PAWR
PAX2
PAX3
PAX5
PAX6
PAX8
PAX9
PBRM1
PBX1
PBX2
PBX3
PBX4
PBXIP1
PCBD1
PCBD2
PCGF1
PCGF2
PCGF3
PCGF5
PCGF6
PCK1
PDCD11
PDCD4
PDE8A
PDE8B
PDGFB
PDLIM1
PEG3
PELP1
PER1
PER2
PER3
PEX14
PFDN1
PFDN5
PFN1
PGBD1
PGK1
PGR
PHB
PHB2
PHC1
PHC2
PHF1
PHF10
PHF11
PHF12
PHF13
PHF14
PHF15
PHF16
PHF17
PHF19
PHF2
PHF20
PHF21A
PHF3
PHF5A
PHF7
PHF8
PHRF1
PHTF1
PIAS2
PIAS3
PIAS4
PIK3C3
PIK3CA
PIK3CG
PIM1
PIM2
PIM3
PINK1
PIR
PITX1
PITX2
PKN3
PKNOX1
PKNOX2
PLAG1
PLAGL1
PLAGL2
PLK1
PLK4
PLRG1
PMF1
PML
PNN
PNRC1
POFUT1
POGZ
POLA1
POLB
POLE3
POLH
POLI
POLK
POLR1A
POLR1D
POLR1E
POLR2A
POLR2B
POLR2C
POLR2D
POLR2E
POLR2F
POLR2G
POLR2H
POLR2I
POLR2J
POLR2K
POLR2L
POLR3A
POLR3B
POLR3C
POLR3D
POLR3E
POLR3F
POLR3G
POLR3H
POLR3K
POLRMT
POMC
POU2AF1
POU2F1
POU2F2
POU2F3
POU3F1
POU5F1
POU5F1B
POU6F1
PPARA
PPARD
PPARG
PPARGC1A
PPARGC1B
PPIE
PPIL3
PPM1A
PPM1D
PPM1L
PPP1CA
PPP1CC
PPP1R10
PPP1R13B
PPP1R13L
PPP1R15B
PPP1R1B
PPP1R8
PPP1R9B
PPP2CA
PPP2R1A
PPP2R1B
PPP2R2A
PPP2R2B
PPP2R2C
PPP2R3B
PPP2R5A
PPP2R5B
PPP2R5C
PPP2R5D
PPP2R5E
PPP4C
PPP5C
PPRC1
PPWD1
PRDM10
PRDM12
PRDM15
PRDM16
PRDM4
PRDM5
PRDM8
PRDX2
PRDX3
PREB
PRIC285
PRICKLE1
PRKAB1
PRKACA
PRKACB
PRKAR1A
PRKCA
PRKCB
PRKCD
PRKCDBP
PRKCE
PRKCH
PRKCI
PRKCQ
PRKCZ
PRKD1
PRKDC
PRKG1
PRMT5
PRMT6
PRMT7
PROX1
PROX2
PRPF18
PRPF19
PRPF3
PRPF31
PRPF38A
PRPF38B
PRPF4
PRPF40A
PRPF40B
PRPF4B
PRPF6
PRPF8
PRRX1
PRRX2
PSMC3
PSMC5
PSMD9
PTBP1
PTBP2
PTGES2
PTK2
PTK6
PTMA
PTPN1
PTPN11
PTPN12
PTPN13
PTPN22
PTPN6
PTPRD
PTPRG
PTPRJ
PTPRK
PTPRO
PTPRR
PTTG1
PUF60
PURA
PURB
PVT1
PYCARD
QKI
RAB10
RAB11B
RAB12
RAB13
RAB14
RAB17
RAB18
RAB19
RAB1A
RAB1B
RAB20
RAB21
RAB22A
RAB24
RAB25
RAB26
RAB27A
RAB27B
RAB28
RAB2A
RAB2B
RAB30
RAB31
RAB32
RAB33A
RAB33B
RAB34
RAB35
RAB36
RAB37
RAB38
RAB39
RAB39B
RAB3A
RAB3B
RAB3D
RAB40A
RAB40B
RAB40C
RAB42
RAB43
RAB4A
RAB5A
RAB5B
RAB5C
RAB6A
RAB6B
RAB6C
RAB7A
RAB7L1
RAB8A
RAB8B
RAB9A
RAB9B
RABL2A
RABL2B
RABL5
RAD21
RAD54B
RAD54L2
RAF1
RALA
RALB
RALY
RAN
RAP1A
RAP1B
RAP2A
RAP2B
RAP2C
RARA
RARB
RARG
RASL11A
RB1
RBAK
RBBP4
RBBP5
RBBP7
RBBP8
RBCK1
RBL1
RBL2
RBM10
RBM14
RBM15
RBM15B
RBM16
RBM17
RBM20
RBM22
RBM23
RBM25
RBM26
RBM28
RBM3
RBM38
RBM39
RBM4
RBM4B
RBM5
RBM8A
RBM9
RBMS1
RBMX
RBPJ
RC3H1
RC3H2
RCAN1
RCBTB1
RCHY1
RCOR1
RCOR2
RDBP
REL
RELA
RELB
RERE
REST
RET
REXO4
RFC1
RFWD2
RFX1
RFX2
RFX3
RFX5
RFX7
RFX8
RFXANK
RFXAP
RHEBL1
RHOA
RHOG
RING1
RIPK1
RIPK2
RIPK3
RLF
RLIM
RNASEL
RNF103
RNF111
RNF112
RNF113A
RNF114
RNF115
RNF125
RNF128
RNF13
RNF130
RNF139
RNF14
RNF141
RNF160
RNF167
RNF168
RNF19A
RNF2
RNF216
RNF24
RNF31
RNF4
RNF40
RNF6
RNF8
RNPS1
ROCK1
RORA
RORB
RORC
RPL6
RPS14
RPS3
RPS6KA5
RQCD1
RRAGC
RRAS
RRAS2
RREB1
RRN3
RRP8
RSC1A1
RSF1
RTF1
RUNX1
RUNX1T1
RUNX2
RUNX3
RUVBL1
RUVBL2
RXRA
RXRB
RXRG
RYBP
S100A1
SAFB
SAFB2
SALL1
SALL2
SALL4
SAP130
SAP18
SAP30
SAP30BP
SAP30L
SART1
SATB1
SATB2
SBNO2
SCAF1
SCAI
SCAND3
SCMH1
SCML1
SCML2
SCNM1
SCYL1
SEC14L2
SERTAD1
SERTAD2
SERTAD3
SET
SETD1A
SETD1B
SETD2
SETD7
SETD8
SETDB1
SF1
SF3A1
SF3A2
SF3A3
SF3B1
SF3B14
SF3B2
SF3B3
SF3B4
SF3B5
SF4
SFPQ
SFRS1
SFRS11
SFRS12
SFRS12IP1
SFRS13A
SFRS13B
SFRS14
SFRS15
SFRS16
SFRS17A
SFRS2
SFRS2B
SFRS2IP
SFRS3
SFRS4
SFRS5
SFRS6
SFRS7
SFRS8
SFRS9
SGK1
SHOX2
SIGIRR
SIK1
SIM1
SIM2
SIN3A
SIN3B
SIP1
SIRT1
SIRT2
SIRT3
SIRT4
SIRT5
SIRT6
SIRT7
SIX1
SIX2
SIX3
SIX4
SKAP1
SKI
SKIL
SKIV2L2
SKP1
SKP2
SLBP
SLC11A1
SLC2A4RG
SLC30A9
SLC9A1
SLU7
SMAD1
SMAD2
SMAD3
SMAD4
SMAD5
SMAD6
SMAD7
SMAD9
SMARCA1
SMARCA2
SMARCA4
SMARCA5
SMARCAD1
SMARCAL1
SMARCB1
SMARCC1
SMARCC2
SMARCD1
SMARCD2
SMARCD3
SMARCE1
SMG1
SMN2
SMNDC1
SMURF2
SNAI2
SNAI3
SNAPC1
SNAPC2
SNAPC3
SNAPC4
SNAPC5
SND1
SNF8
SNIP1
SNRNP200
SNRNP25
SNRNP27
SNRNP35
SNRNP40
SNRNP48
SNRNP70
SNRPB
SNRPB2
SNRPD1
SNRPD2
SNRPD3
SNRPE
SNRPF
SNRPG
SNW1
SNX6
SOD2
SOHLH2
SOLH
SORBS3
SOX10
SOX11
SOX12
SOX13
SOX15
SOX17
SOX18
SOX2
SOX30
SOX4
SOX5
SOX6
SOX7
SOX8
SOX9
SP1
SP100
SP110
SP140
SP2
SP3
SP4
SP5
SP6
SPDEF
SPEN
SPI1
SPIB
SPOCD1
SQSTM1
SRA1
SRC
SRCAP
SREBF1
SREBF2
SRF
SRFBP1
SRPK1
SRPK2
SRRM1
SRRM2
SS18
SS18L1
SSBP2
SSBP4
SSPN
SSRP1
ST18
STAT1
STAT2
STAT3
STAT4
STAT5A
STAT5B
STAT6
STK11
STK36
STK39
STK4
STK40
STRADA
STRAP
STYK1
SUB1
SUDS3
SUFU
SUMO1
SUMO2
SUMO3
[truncated: 1,031 more rows]
