# Supplementary material for: Cancer driver mutation prediction through Bayesian integration of multi-omic data
Source: PLoS One. 2018 May 8;13(5):e0196939. doi: 10.1371/journal.pone.0196939 (PMC5940219; doi:10.1371/journal.pone.0196939)
Supplement: S2 Dataset — (XLSX) [file pone.0196939.s002.xlsx]

## Sheet: BRCA_proteinGERP21-Sep-2016 09
Mutations	Frequency	GERP	rDriver P value	MutationType
PIK3CA_3_178952085_H1047R	107	6.08	0	missense
PIK3CA_3_178936091_E545K	48	5.78	0	missense
TP53_17_7578406_R175H	15	5.41	0	missense
TP53_17_7578190_Y220C	6	5.28	0	missense
KDM6A_X_44894229_E206fs	2	5.31	0	frameshift_variant
VLDLR_9_2643403_R231H	2	4.6	0	missense
PIK3CA_3_178936082_E542K	30	5.78	0	missense
TP53_17_7578265_I195T	4	3.21	0	missense
TP53_17_7578263_R196*	8	4.44	0	stop_gained
MAP2K4_17_12016616_S262I	2	4.41	0	missense
GATA3_10_8111433_e4-2	17	4.85	0	splice_acceptor_variant, splice_region_variant, intron_variant
MAP3K1_5_56178169_Q1048*	2	5.86	0	stop_gained
TP53_17_7578403_C176F	4	4.61	0	missense
AKT1_14_105246551_E17K	17	4.61	0	missense, splice_region_variant
TP53_17_7577120_R273H	4	4.92	0	missense
TP53_17_7578203_V216M	3	5.28	0	missense
PIK3CA_3_178952085_H1047L	11	6.08	0	missense
TP53_17_7574003_R342*	3	3.43	0	stop_gained
TP53_17_7578272_H193Y	2	5.41	0	missense
TP53_17_7578253_G199V	2	5.28	0	missense
TP53_17_7576852_e8+1	2	4.41	0	splice_donor_variant
TP53_17_7577610_e6-2	2	3.35	0	splice_acceptor_variant
RB1_13_48934189_S215*	2	5.59	0	stop_gained
GATA3_10_8115873_P409fs	2	4.67	0	frameshift_variant
TP53_17_7579364_G108fs	4	2.77	0	frameshift_variant
TP53_17_7578212_R213*	6	3.25	0	stop_gained
SF3B1_2_198266834_K700E	8	6.02	0	missense
HERC5_4_89388332_S345*	2	3.48	0	stop_gained
CTDNEP1_17_7154582_T12A	2	4.88	0	missense
GALNTL6_4_173961139_K550in_frame_del	2	5.42	0	inframe_codon_loss
TP53_17_7578394_H179R	4	5.47	0	missense
VWF_12_6230460_R34*	2	4.57	0	stop_gained
SLC4A11_20_3209652_V718G	4	4.93	0	missense
PTEN_10_89690810_E73fs	2	5.62	0	frameshift_variant
PREX2_8_68965476_R363Q	2	5.74	0	missense
GUCY2C_12_14804406_G549C	2	5.55	0	missense
TP53_17_7579311_e3+1	2	4.3	0	splice_donor_variant
MEOX2_7_15725798_H80in_frame_del	2	5.04	0	inframe_codon_loss
MAP3K4_6_161507647_S835*	2	5.28	0	stop_gained
TP53_17_7578268_L194R	2	5.41	0	missense
TP53_17_7577121_R273C	5	3.95	0	missense
BMPR2_2_203242213_Q6*	2	5.4	0	stop_gained
ERBB2_17_37880220_L725S	3	5.18	0	missense
NUP93_16_56782199_E14K	2	6.16	0	missense
TP53_17_7577082_E286K	2	4.99	0	missense
PIK3CA_3_178952075_N1044Y	2	6.08	0	missense
USP32_17_58288421_E463K	5	5.26	0	missense
PIK3CA_3_178936094_Q546K	4	5.78	0	missense
TP53_17_7577568_C238Y	2	4.09	0	missense
MEF2A_15_100252710_Q422in_frame_del	3	5.34	0	inframe_codon_loss
TP53_17_7578290_e5-1	2	4.67	0	splice_acceptor_variant
MLL3_7_151970951_R284Q	3	4.87	0	missense, splice_region_variant
FRG1_4_190878577_N153D	2	2.99	0	missense
TP53_17_7578556_e4-2	2	4.62	0	splice_acceptor_variant
TP53_17_7578271_H193L	2	4.33	0	missense
LOR_1_153233488_25in_frame_insGG	3	3.07	0	frameshift_variant
EP300_22_41545099_Q767*	2	5.52	0	stop_gained
TP53_17_7577547_G245D	3	4.62	0	missense
PIK3CA_3_178916938_E110in_frame_del	2	4.73	0	inframe_codon_loss
GRIK2_6_102337557_R523*	2	5.6	0	stop_gained
PIK3CA_3_178916944_K111in_frame_del	2	5.22	0	inframe_codon_loss
DNAH14_1_225306960_V1377G	5	4.04	0	missense
TP53_17_7577566_N238fs	2	2.32	1.04e-13	frameshift_variant
ITGBL1_13_102235608_P257L	2	4.39	2.01e-13	missense
MYO5B_18_47500828_A405V	2	5.5	2.01e-13	missense
FER1L6_8_125047696_e18+1	2	4.91	2.92e-13	splice_donor_variant
MAP2K4_17_11984671_e4-1	2	5.13	2.92e-13	splice_acceptor_variant
MYO5B_18_47364009_A790V	2	2.89	3.83e-13	missense
ENSG00000210082_MT_1747_NULL	2	4.51	4.72e-13	rna
CDH1_16_68856129_e12+1	2	5.68	7.43e-13	splice_donor_variant
TP53_17_7577141_G266E	2	5.13	8.11e-13	missense
PIK3CA_3_178917478_G118D	2	5.83	8.11e-13	missense, splice_region_variant
COL12A1_6_75893674_S395L	2	4.43	1.78e-12	missense
CDC27_17_45219311_I493V	5	3.6	2.28e-12	missense
CADM1_11_115080312_T353in_frame_del	2	5.68	4e-12	inframe_codon_loss
TP53_17_7577568_C238F	2	4.09	4e-12	missense
TP53_17_7577539_R248W	6	2.56	4.45e-12	missense
TP53_17_7576855_Q331*	2	2.88	5.63e-12	stop_gained, splice_region_variant
KIAA0368_9_114156470_V1142	2	2.88	6.2e-12	silent
SRGAP2B_1_144014068_NULL	2	4.87	6.93e-12	rna
TP53_17_7579312_T125	2	3.54	1.39e-11	synonymous_codon, splice_region_variant
MAP2K4_17_12011144_S195L	2	5.47	1.95e-11	missense
TP53_17_7577022_R306*	2	3.21	1.36e-10	stop_gained
PACSIN2_22_43275089_Q331H	2	2.19	1.48e-10	missense
MAP3K1_5_56183240_R1385fs	2	4.94	1.48e-10	frameshift_variant
FGFR2_10_123258034_N550K	4	2.67	2.29e-10	missense
HLA-A_6_29912029_D251fs	2	3.69	2.53e-10	frameshift_variant
GGT1_22_25023893_S428N	2	0.97	2.8e-10	missense
TP53_17_7578508_C141Y	3	4.5	6.69e-10	missense
SCN2A_2_166152440_R36K	2	4.56	7.38e-10	missense
LIFR_5_38504178_S446*	2	5.65	8.13e-10	stop_gained
TP53_17_7578413_V173M	2	5.59	8.97e-10	missense
PIK3R1_5_67591104_KPDL204in_frame_del	2	1.9	9.88e-10	inframe_codon_loss
GDAP1_8_75276444_T307A	2	4.99	1.35e-09	missense
KRAS_12_25398284_G12V	3	5.68	3.15e-09	missense
PIK3CA_3_178952074_M1043I	2	6.08	3.46e-09	missense
TP53_17_7577558_C242fs	2	3.65	4.7e-09	frameshift_variant
DGKG_3_185986591_T372M	2	5.16	1.07e-08	missense, splice_region_variant
PIK3CA_3_178936095_Q546R	5	5.78	1.77e-08	missense
SLC25A32_8_104419920_Q83E	2	6.05	2.36e-08	missense
SPRED3_19_38882864_S168in_frame_del	3	1.73	2.36e-08	inframe_codon_loss
TP53_17_7578413_V173L	2	5.59	3.16e-08	missense
EPPK1_8_144940540_G2294	2	2.71	3.83e-08	silent
TBL1XR1_3_176769295_A141fs	3	4.27	5.65e-08	frameshift_variant
NRXN2_11_64457918_A270fs	2	4.58	6.82e-08	frameshift_variant
PTEN_10_89720799_T319fs	2	4.73	8.23e-08	frameshift_variant
TMEM71_8_133764157_R63Q	2	4.94	9.92e-08	missense
TP53_17_7578190_Y220S	2	5.28	1.19e-07	missense
FAM21C_10_46254776_Y521S	2	3.26	1.57e-07	missense
PLEKHH3_17_40826429_e2-2	2	3.86	1.57e-07	splice_acceptor_variant
MAP3K1_5_56177011_R763fs	2	2.6	1.71e-07	frameshift_variant
ZIC3_X_136652179_T452P	2	3.59	1.87e-07	missense
PIK3CA_3_178951957_M1004I	2	6.07	2.25e-07	missense
MEF2A_15_100252710_QQ422in_frame_del	8	4.89	2.97e-07	inframe_codon_loss
PIK3CA_3_178921553_N345K	11	3.03	4.26e-07	missense
TP53_17_7577538_R248Q	2	3.65	4.26e-07	missense
GATA3_10_8115941_G431fs	2	5.04	4.64e-07	frameshift_variant
CDH1_16_68844139_E243K	3	5.22	5.5e-07	missense
GATA3_10_8115952_H435fs	2	2.52	5.5e-07	frameshift_variant
RHPN2_19_33490566_Q384R	2	4.72	6.57e-07	missense
TP53_17_7578271_H193R	6	4.33	7.15e-07	missense
PIK3CA_3_178928079_E453K	4	5.64	7.78e-07	missense
KGFLP2_9_41962410_NULL	2	0.56	1.02e-06	rna
PIK3CA_3_178927980_C420R	3	5.51	1.11e-06	missense
NLGN4X_X_5821686_D365N	2	3.93	1.45e-06	missense
SERHL2_22_42970004_V296	2	1.94	1.56e-06	silent
OR11H1_22_16449539_V89A	4	2.19	1.56e-06	missense
MLL3_7_151970859_G315S	2	4.87	2.03e-06	missense
DCHS1_11_6662745_33in_frame_insL	3	3.18	7.61e-06	inframe_codon_ins
CTU2_16_88780635_T438fs	4	4.79	9.78e-06	frameshift_variant
SLC35G6_17_7386217_V305A	2	4.38	1.92e-05	missense
TP53_17_7578442_Y163C	2	3.32	2.45e-05	missense
CCAR1_10_70509285_R324fs	2	5.71	3.4e-05	frameshift_variant
OR2T34_1_248737734_H109Y	3	-0.48	3.95e-05	missense
TBX3_12_115118782_H187Y	2	5.81	3.95e-05	missense
ERBB2_17_37880261_D739Y	2	5.02	4.58e-05	missense, splice_region_variant
TP53_17_7577094_R282W	2	5.78	4.58e-05	missense
PIK3CA_3_178938934_E726K	8	5.67	4.9e-05	missense
RUNX1_21_36252994_D96fs	2	5.31	4.9e-05	frameshift_variant
ENSG00000210082_MT_2627_NULL	2	4.47	5.24e-05	rna
HLA-DRB6_6_32520834_NULL	3	0.76	5.24e-05	rna
EPPK1_8_144940290_D2378H	2	3.56	6.12e-05	missense
MAPK4_18_48190626_V100M	2	3.76	7.74e-05	missense
ESYT1_12_56532266_R816W	2	4.46	0.000105	missense
PCMTD1_8_52733164_P274R	3	5.97	0.000105	missense
PACS2_14_105858022_P635L	2	3.08	0.000122	missense
PRRX1_1_170695530_A196V	2	5.39	0.000131	missense
PCDHA8_5_140221195_G97R	2	3.91	0.000141	missense
PIK3CA_3_178916876_R88Q	2	5.44	0.00016	missense
PIK3CA_3_178928060_PVPHGLEDL447in_frame_del	2	4.49	0.00016	inframe_codon_loss
ENSG00000264673_17_16692262_NULL	2	0	0.00016	rna
TINAG_6_54214608_R332W	2	2.73	0.00016	missense
PCDHGB4_5_140769441_D664N	2	5.5	0.000186	missense
CDH1_16_68835596_R63*	3	4.37	0.000342	stop_gained
CDKN1B_12_12870853_S27*	2	5.15	0.000366	stop_gained
OR7C1_19_14910637_T105fs	2	2.59	0.000387	frameshift_variant
MARCH5_10_94109244_R170C	2	6.02	0.000387	missense
SLC38A10_17_79219501_I1072in_frame_del	4	2.56	0.000387	inframe_codon_loss
CLIP1_12_122825432_L773	2	1.84	0.000447	silent
MYH6_14_23863422_T847M	2	4.57	0.000516	missense
PCDH19_X_99662740_R286C	2	4.14	0.000545	missense
IL17B_5_148756510_R34W	2	1.84	0.000545	missense
NBPF10_1_145323667_D1168E	2	0	0.000545	missense
ACPP_3_132047117_R43W	2	4.8	0.000628	missense
FMN2_1_240370352_S747F	2	4.68	0.000668	missense
IQCJ-SCHIP1_3_159482272_S12in_frame_del	2	2.03	0.000668	inframe_codon_loss
POLR2B_4_57876368_NULL	4	1.89	0.000889	nc_transcript_variant, splice_donor_variant
CHEK2P2_15_20496657_NULL	2	1.4	0.00118017	rna
FUT2_19_49206674_W154*	2	4.81	0.00133722	stop_gained
SKIDA1_10_21805466_429in_frame_insEE	5	4.03	0.00133722	inframe_codon_ins
RIMBP3B_22_21742598_R1484K	3	3.01	0.00133722	missense
CRISPLD1_8_75927084_R36W	2	3.69	0.00141888	missense
RBM12_20_34240740_838in_frame_insGP	2	3.42	0.00141888	inframe_condon_ins
OR4F17_19_111016_F113C	2	2.55	0.0015143	missense
MT-ND5_MT_13556_W407*	2	4.45	0.001734	stop_gained
MUC20_3_195452649_P392L	4	1.03	0.00184951	missense
RGPD3_2_107040572_H1284R	2	2.35	0.00211514	missense
GATA3_10_8111494_R331fs	2	3.54	0.00277512	frameshift_variant
PCDH12_5_141324955_1182in_frame_insSSS	2	2.3	0.00316538	inframe_condon_ins
CCDC66_3_56650054_607in_frame_insP	5	3.88	0.0041076	inframe_condon_ins
PARP4_13_25058867_V458I	2	3.4	0.0041076	missense
DGKB_7_14880851_S13L	2	5.43	0.00464687	missense
ODF1_8_103573011_NPCSPCNPC12in_frame_del	3	2.04	0.00464687	inframe_codon_loss
CEP164_11_117252486_P494fs	3	3.41	0.00491363	frameshift_variant
LIPE_19_42911525_L646	2	3.22	0.00491363	silent
PRKRA_2_179315735_A8fs	2	1.77	0.00558334	frameshift_variant
HNF1A_12_121434630_F352fs	5	1.67	0.00590099	frameshift_variant
LRRC37A4P_17_43591861_NULL	2	2.51	0.00590099	rna
HOXB1_17_46608184_28in_frame_insHSA	2	3.67	0.00626995	inframe_condon_ins
RUNX1_21_36252856_R142fs	2	4.72	0.00711265	splice_region_variant, frameshift_variant
TMPRSS6_22_37465386_e15-2	3	3.74	0.00855691	splice_acceptor_variant, splice_region_variant, intron_variant
PIK3CA_3_178928086_L456fs	2	3.71	0.00855691	frameshift_variant
PKD1L2_16_81242149_N236fs	3	3.23	0.00908083	frameshift_variant
CYP1A2_15_75047325_V483M	2	2.42	0.0109551	missense
SCARNA9_11_93454832_NULL	2	0.93	0.0116161	rna
DMD_X_32380914_K1772N	2	4.48	0.0123146	missense
PPFIA4_1_203023240_P584fs	4	1.18	0.012985	frameshift_variant
POTEC_18_14535001_G272	2	1.73	0.012985	silent
ARHGEF17_11_73020375_235in_frame_insS	2	3.24	0.0146553	inframe_condon_ins
MAP3K1_5_56181812_V1346in_frame_del	2	3.73	0.0224024	inframe_codon_loss
NCOA3_20_46279815_QQQ1251in_frame_del	2	4.19	0.0224024	inframe_codon_loss
GATA3_10_8115955_S437fs	2	0.62	0.0236954	frameshift_variant
ATN1_12_7045892_Q491in_frame_del	3	1.94	0.0250581	inframe_codon_loss
TNS1_2_218712887_Q659in_frame_del	2	3.3	0.0280066	inframe_codon_loss
ASPHD1_16_29912802_172in_frame_insG	2	3.67	0.0280066	inframe_condon_ins
GINS4_8_41397268_S123	2	-0.3	0.0295997	silent
LRRC41_1_46768864_P44R	2	0.61	0.0352482	missense
RRN3P2_16_29110458_NULL	2	1.93	0.0394925	rna
ZNF268_12_133780972_F901in_frame_del	2	0.67	0.0466466	inframe_codon_loss
RBM5_3_50155888_*816fs	9	4.14	0.0466466	frameshift_variant
KRTAP5-1_11_1606146_111in_frame_insG	2	1.27	0.0485017	inframe_codon_ins
DDHD1_14_53619480_112in_frame_insGG	2	2.25	0.0485017	inframe_condon_ins
OTOF_2_26707384_T388M	2	1.41	0.0485017	missense
WDR87_19_38377392_VREEEE2301in_frame_del	2	-0.25	0.0485017	inframe_codon_loss
AKAP17A_X_1719897_P500A	3	1.56	0.0511584	missense
ENSG00000238643_GL000229.1_17347_NULL	2	2	0.0605311	rna
MUC20_3_195452814_T447M	2	3.51	0.071145	missense
LY9_1_160769623_I29L	2	2.86	0.071145	missense
RBMX_X_135960146_P105fs	12	3.45	0.0745844	frameshift_variant
ENSG00000210082_MT_3127_NULL	2	3.58	0.0745844	rna
OR5P2_11_7818383_36in_frame_insCIYLVTI	5	1.59	0.0785417	inframe_condon_ins
KRTAP5-5_11_1651157_G29	3	0.1	0.0826925	silent
DPEP1_16_89696849_V11L	2	0.7	0.0911927	missense
MEFV_16_3299561_R197H	2	2.37	0.0911927	NMD_transcript_variant, missense
THAP11_16_67876824_Q126in_frame_del	2	-0.71	0.0916544	inframe_codon_loss
LOC440233_15_23407440_E466*	2	-0.3	0.0916544	stop_gained
LSR_19_35758275_520in_frame_insR	2	2.2	0.0961929	inframe_condon_ins
NCOR2_12_124887058_511in_frame_insQ	11	1.41	0.0971927	inframe_condon_ins
CROCCP2_1_16956555_NULL	2	-1.08	0.103279	rna
XPO1_2_61719472_E571K	2	2.27	0.106021	missense
KCNN3_1_154842199_81in_frame_insQ	2	3.23	0.106021	inframe_condon_ins
MUC21_6_30954439_S163G	2	2.55	0.106021	missense
FRG1B_20_29623210_H8Y	7	1.93	0.118462	missense
GPRIN1_5_176026136_R231fs	2	1.04	0.122551	frameshift_variant
PIK3CA_3_178936092_E545A	2	1.49	0.126762	missense
CROCCP2_1_16950880_NULL	3	0.36	0.136117	rna
RAI1_17_17697099_Q280fs	3	0.96	0.140732	frameshift_variant
CDC42BPA_1_227288919_P675T	2	5.57	0.144898	missense
ZAN_7_100385562_F2344fs	4	1.18	0.144898	frameshift_variant
CCNYL2_10_42924561_D146fs	2	1.6	0.155402	frameshift_variant
RALY_20_32664864_231in_frame_insS	4	1.55	0.166563	inframe_codon_ins
HOXD9_2_176988290_269in_frame_insQ	2	3.36	0.17771	inframe_codon_ins
HS6ST1_2_129075877_D87E	4	2.78	0.17771	missense
ENSG00000247765_15_21941718_NULL	3	-1.11	0.18352	rna
RNA5-8SP6_Y_10037843_NULL	5	0.91	0.210877	rna
KRT38_17_39595484_Q235*	4	1.01	0.216759	stop_gained
GPRIN1_5_176026122_D234fs	2	0.85	0.216759	frameshift_variant
CROCCP2_1_16949959_NULL	2	0.47	0.223647	rna
MUC4_3_195511523_A2310P	3	0	0.238901	missense
RPGR_X_38145632_EEGEE869in_frame_del	2	-0.03	0.260946	inframe_codon_loss
ARHGAP9_12_57872994_R137C	2	3	0.260946	missense
MIR548N_7_34980439_NULL	3	-0.47	0.260946	rna
PABPC3_13_25671097_K254fs	5	0.88	0.260946	inframe_codon_ins
DPPA3P2_14_36841171_NULL	2	0	0.277274	rna
NCOA3_20_46279834_Q1257in_frame_del	4	2.27	0.277274	inframe_codon_loss
NCOR2_12_124824721_1846in_frame_insSSG	6	1.59	0.284685	inframe_codon_ins
FAM182A_20_26061832_R62	2	0.37	0.284685	silent
IGSF3_1_117122285_1041in_frame_insE	2	-0.18	0.292265	inframe_codon_ins
RBM23_14_23371255_223in_frame_insA	3	2.85	0.292265	inframe_codon_ins
USP36_17_76798549_KK959in_frame_del	10	0.97	0.311362	inframe_codon_loss
TP53_17_7577580_Y234C	2	3.49	0.320707	missense
DHX37_12_125465270_E168in_frame_del	2	0	0.330284	inframe_codon_loss
DSPP_4_88537249_S1145	4	0.41	0.338857	silent
RPL31P11_1_161654571_NULL	2	0.52	0.338857	rna
NCOA3_20_46279837_Q1258in_frame_del	14	1.56	0.348882	inframe_codon_loss
ENSG00000259660_15_102299973_NULL	2	1.4	0.35915	rna
FRG1B_20_29623224_L14I	7	1.93	0.369669	missense
IGHV3-7_14_106518415_V112	3	1.92	0.379076	silent
BTNL8_5_180335598_V21G	4	2.58	0.379076	missense
KRTAP4-6_17_39296361_S127P	2	1.53	0.390071	missense
GOLGA6L1_15_22743235_R281	3	0	0.401327	silent
SLC25A5_X_118603706_V67fs	2	3.75	0.426146	frameshift_variant
ENSG00000244758_7_35442_NULL	7	0.05	0.436705	rna
KIF1B_1_10412697_R1320W	2	0.45	0.436705	missense
PI4KAP1_22_20385740_NULL	2	1.21	0.449049	rna
NCOR2_12_124824739_S1840fs	7	3.73	0.461675	frameshift_variant
E2F4_16_67229794_S310in_frame_del	3	0.43	0.472941	inframe_codon_loss
PVRL1_11_119535677_445in_frame_insE	2	0.61	0.472941	inframe_codon_ins
MAP3K1_5_56160679_L319fs	2	0.38	0.48443	frameshift_variant
ENSG00000184206_15_84909434_R119Q	2	0	0.48443	missense
VWF_12_6125930_K1720N	2	-0.71	0.511567	missense
LURAP1L_9_12775861_53in_frame_insGGG	3	0.46	0.511567	inframe_codon_ins
KRTAP10-7_21_46020656_PSCCA49in_frame_del	6	2.11	0.541757	inframe_codon_loss
ATN1_12_7045892_QQQQQ491in_frame_del	2	0.71	0.571437	inframe_codon_loss
POLR2J3_7_102182021_Q67H	2	2.83	0.571437	NMD_transcript_variant, missense
FMNL2_2_153476066_561in_frame_insP	3	-0.26	0.604434	inframe_codon_ins
FRG1B_20_29623251_S24fs	2	1.93	0.620453	splice_region_variant, frameshift_variant
GATA3_10_8115874_P409fs	8	-1.98	0.653497	frameshift_variant
CROCCP2_1_16955128_NULL	2	0.63	0.653497	rna
PRKCSH_19_11558341_E316in_frame_del	2	2.45	0.690201	inframe_codon_loss
ENSG00000259243_15_83014132_E151Q	3	0	0.707981	missense
HSPD1_2_198363501_R24	5	2.93	0.747076	silent
DCP1B_12_2062323_262in_frame_insQ	5	-0.59	0.765986	inframe_codon_ins
VCX3B_X_8434251_V160M	2	-0.52	0.785264	missense
SDHAP1_3_195701310_NULL	3	1.39	0.824937	splice_site_ins
LOC100506060_16_70268080_NULL	2	1.8	0.824937	rna
SYNGR1_22_39777822_203in_frame_insN	2	0.63	0.845339	inframe_codon_ins
LOC654342_2_91843025_NULL	4	0.05	0.884432	nc_transcript_variant, splice_acceptor_variant
RNU2-2_11_62609220_NULL	2	2.58	0.884432	rna
TRIM64EP_11_89796094_NULL	3	-0.13	0.884432	splice_site_ins
CELA1_12_51740413_L3fs	2	1.24	0.924859	frameshift_variant
NBPF1_1_16912133_NULL	2	0.37	0.924859	rna
ENSG00000235994_6_168377029_NULL	3	0.91	0.924859	rna
LGALS9B_17_20370782_M1fs	2	2.46	0.999052	frameshift_variant
MUC4_3_195510785_G2556S	2	0	1.01937	missense
ENSG00000221474_3_122000727_NULL	2	-1.47	1.01937	rna
NOP9_14_24769849_165in_frame_insEEE	2	-0.01	1.03349	inframe_condon_ins
EPPK1_8_144940331_R2364Q	3	0.66	1.03349	missense
BCL6B_17_6928019_238in_frame_insS	6	2.1	1.03349	inframe_condon_ins
PGAP2_11_3846853_NULL	2	1.69	1.03349	rna
GATA3_10_8111513_D335fs	2	-1.77	1.05105	frameshift_variant
HRNR_1_152186490_G2539S	2	-1.4	1.05105	missense
MIR548H4_8_26906434_NULL	3	0.49	1.05105	rna
DENND4B_1_153907279_QQQ908in_frame_del	6	1.29	1.07544	inframe_codon_loss
MST1P2_1_16975289_NULL	2	0.55	1.09352	nc_transcript_variant, splice_donor_variant
ANKRD30BL_2_133015302_NULL	4	-1.37	1.09352	rna
OR13G1_1_247835571_R258H	2	2.29	1.09352	missense
SELPLG_12_109017677_P152in_frame_insLA	4	1.06	1.11182	inframe_condon_ins
KRTAP4-7_17_39240627_S57P	5	-0.39	1.11182	missense
TP53_17_7579359_R110fs	2	0.05	1.11182	frameshift_variant
CCDC66_3_56591278_D5fs	5	2.25	1.13376	splice_region_variant, frameshift_variant
LOC100996643_9_69653115_Y2C	2	0.88	1.13376	missense
CDH1_16_68772218_Q23*	3	1.47	1.15947	stop_gained
MAP2K4_17_12016647_D274fs	2	0.61	1.18561	frameshift_variant
DDX11_12_31242869_R281K	6	0.17	1.24283	NMD_transcript_variant, missense
SNAPC4_9_139277995_S542in_frame_del	2	0.36	1.27029	inframe_codon_loss
MUC4_3_195515008_G1148A	2	-0.69	1.32259	missense
CCDC144NL_17_20768749_H215fs	2	0	1.32259	frameshift_variant
RNU6-42_3_196511870_NULL	2	0	1.32259	rna
VCX3B_X_8433833_R50	2	-0.63	1.3473	silent
GOLGA6L6_15_20740459_AK430in_frame_delE	2	0	1.3473	inframe_condon_loss
CROCCP2_1_16945452_NULL	2	-0.42	1.37232	rna
FRG1B_20_29632643_L153P	4	1.44	1.37232	missense
FAM171B_2_187559029_47in_frame_insQ	2	1.53	1.39764	inframe_condon_ins
CROCCP2_1_16950687_NULL	2	0.36	1.39764	rna
KRTAP4-11_17_39274157_P137	2	1.83	1.46177	silent
FRG1B_20_29625924_57in_frame_insL	5	1.1	1.52795	inframe_condon_ins
FRG2B_10_135438753_T230	3	0	1.55958	silent
CROCCP2_1_16950261_NULL	2	0.25	1.59164	rna
ENSG00000214883_11_50379454_NULL	3	0	1.62414	nc_transcript_variant, splice_donor_variant
DSPP_4_88537243_D1143E	4	-2.09	1.65707	missense
FAM157C_16_90168694_NULL	3	-0.13	1.76346	rna
CST2_20_23807084_R72*	2	-0.98	1.76346	stop_gained
PHOSPHO1_17_47302390_S32in_frame_del	2	0.65	1.79822	inframe_codon_loss
CBWD1_9_163985_Y161	3	1.34	1.83341	silent
KRTAP5-5_11_1651191_GCG44in_frame_del	2	-0.33	1.8638	inframe_codon_loss
FAM157C_16_90168699_NULL	7	0.26	1.8638	rna
SSC5D_19_56029199_H1186fs	2	-0.53	1.89977	frameshift_variant
FRG1B_20_29623231_P15S	2	1.93	1.9785	missense
GOLGA8DP_15_22706758_NULL	2	0.13	2.05933	rna
NBPF1_1_16902844_NULL	10	0.3	2.14225	rna
LOC654780_16_84228613_NULL	3	1.55	2.17547	rna
TMEM184A_7_1586653_392in_frame_insG	4	-1.65	2.17547	inframe_condon_ins
MED12_X_70361150_Q2116fs	2	-0.57	2.30799	frameshift_variant
DNHD1_11_6567895_1913in_frame_insHALL	2	-0.86	2.48789	inframe_condon_ins
WASH3P_15_102516539_NULL	2	-1.43	2.48789	rna
NBPF1_1_16889820_NULL	2	-0.01	2.5238	rna
MUC12_7_100642229_G2938	3	-0.87	2.5238	silent
AQP7_9_33395134_L29fs	4	0.39	2.55996	frameshift_variant
IGHV4-28_14_106780709_N52in_frame_insSY	4	-0.85	2.55996	inframe_condon_ins
TPRX1_19_48305639_PGPI305in_frame_del	3	-0.19	2.59634	inframe_codon_loss
FAM179A_2_29259479_A831T	2	0.29	2.59634	missense
MUC12_7_100641798_P2795A	3	-1.41	2.69125	missense
GNRH2_20_3026345_P113fs	3	-0.73	2.73578	frameshift_variant
NR1H2_19_50881822_175in_frame_insQ	13	0.72	2.78068	inframe_condon_ins
MUC12_7_100643088_I3225V	5	-1.74	2.8792	missense
CCDC144NL_17_20768762_K211fs	5	0	2.92528	frameshift_variant
GAGE2D_X_49208295_9in_frame_insY	4	-0.28	3.02648	inframe_condon_ins
CROCCP2_1_16950252_NULL	2	-0.3	3.06561	rna
ENSG00000232637_1_146215204_Y53*	3	-0.94	3.06561	stop_gained
FCGBP_19_40399385_G2104R	2	0.72	3.22578	missense
HLA-DRB1_6_32549402_R195fs	2	0.74	3.27439	frameshift_variant
AKD1_6_109850199_V295in_frame_del	10	-2.13	3.32332	inframe_codon_loss
POTEE_2_132021946_G973D	3	0	3.37254	missense
POTEG_14_19571357_L379S	3	1.18	3.42206	missense
ENSG00000201990_7_6043965_NULL	2	-0.11	3.53106	rna
NBPF10_1_145311931_R394C	2	-1.06	3.57229	missense
PHKG1P4_7_57128882_NULL	3	0	3.57229	nc_transcript_variant, splice_donor_variant
FCGBP_19_40383905_C3235	6	-2.53	3.6229	silent
HDGFRP2_19_4499633_EELAG578in_frame_del	2	0	3.66437	inframe_codon_loss
CROCCP2_1_16950916_NULL	2	-0.52	3.66437	rna
RNA5-8SP6_Y_10037842_NULL	4	0.91	3.75705	rna
NBPF1_1_16899669_NULL	2	-0.52	3.75705	rna
MIR663B_2_133014651_NULL	2	0.12	3.75705	rna
ENSG00000198580_7_6714789_F168in_frame_del	2	1.02	3.86977	splice_region_variant, inframe_codon_loss
MUC4_3_195505836_H4205Q	2	0	3.95386	missense
LOC100131514_7_100550032_208in_frame_insS	4	-0.26	3.95386	inframe_condon_ins
KIAA1211_4_57180594_E310fs	2	-0.67	3.95386	frameshift_variant
ENSG00000205786_19_35898796_L49fs	2	-0.37	3.95386	frameshift_variant
FAM189A2_9_72002911_20in_frame_insYS	2	-0.6	4.00595	inframe_condon_ins
HERC2P4_16_32190861_NULL	3	-1.16	4.04812	rna
DSPP_4_88536553_D913	3	0.59	4.04812	silent
TBC1D3_17_36339597_Q354K	2	0.11	4.09031	missense
KRTAP5-8_11_71249117_C6in_frame_insSG	2	1.57	4.09031	inframe_condon_ins
IFI27_14_94582130_47in_frame_insMAA	2	0.04	4.14272	inframe_condon_ins
GPR32_19_51274851_T332P	3	-0.78	4.19528	missense
FAM86B1_8_12040786_NULL	2	-2.11	4.36447	rna
TPTE2_13_19999954_Q310fs	2	0.16	4.36447	frameshift_variant
HECTD4_12_112600859_D413fs	2	1.96	4.65397	frameshift_variant
NBPF1_1_16889985_NULL	2	-0.63	4.65397	rna
RNF126P1_17_55123867_NULL	2	-1.17	4.65397	rna
ENSG00000161103_22_18843301_NULL	2	-0.96	4.70781	nc_transcript_variant, splice_acceptor_variant
DNAAF1_16_84203706_S424	2	0.17	4.75021	silent
RNA5-8SP6_Y_10037883_NULL	2	0.91	4.75021	rna
FIP1L1_4_54319248_E486fs	2	0.2	4.86964	frameshift_variant
NBPF20_1_148346749_V3G	2	-1.04	4.98964	missense
KCNN3_1_154842200_QQ79in_frame_del	2	-0.16	5.04377	inframe_codon_loss
HRNR_1_152187588_G2173S	2	-0.99	5.29786	missense
MUC17_7_100696407_R4415H	2	-4	5.3394	missense
FRG1B_20_29628236_A80P	2	2.08	5.3394	missense
ODF2_9_131256860_A608	2	-6.01	5.51458	silent
OR4D10_11_59245266_R122*	2	0.43	5.51458	stop_gained
MUC4_3_195509886_S2855	3	0	5.63572	silent
KCNB2_8_73848282_R231H	2	-3.2	5.68957	missense
EPDR1_7_37960263_Q31fs	3	0	5.74329	frameshift_variant
CRIPAK_4_1388622_C110fs	2	-1.09	5.83664	frameshift_variant
C9orf43_9_116187646_Q300in_frame_del	2	0.26	5.83664	inframe_codon_loss
ATN1_12_7045891_491in_frame_insQ	4	-0.93	5.83664	inframe_condon_ins
NLRC4_2_32476071_R288W	2	-0.49	6.00962	missense
NBPF9_1_144828548_G130S	2	-1.24	6.00962	missense
MAGI1_3_65425560_421in_frame_insQ	6	-1.1	6.10077	inframe_condon_ins
AXL_19_41743932_H291fs	2	1.93	6.10077	frameshift_variant
DSPP_4_88537298_SSD1165in_frame_del	2	-0.46	6.10077	inframe_codon_loss
GOLGA6L2_15_23685826_E598in_frame_del	5	0	6.28565	inframe_codon_loss
FAM138B_2_114336277_NULL	2	0.26	6.33737	rna
PLCZ1_12_18854541_EEEE82in_frame_del	3	0	6.37422	inframe_codon_loss
MAML3_4_140811064_Q37fs	2	0.84	6.37422	inframe_codon_loss
SHROOM4_X_50350728_1142in_frame_insE	2	-3.25	6.4107	inframe_condon_ins
OR11H12_14_19377859_V89A	2	0.58	6.4107	missense
CDC42EP1_22_37964409_ANPSAPA257in_frame_del	3	-2	6.46147	inframe_codon_loss
ENSG00000235994_6_168377119_NULL	4	-0.45	6.51196	rna
TP53_17_7578222_R209fs	2	-6.77	6.54735	frameshift_variant
LOC100132247_16_22545865_A521P	3	0	6.54735	missense
MT-ND3_MT_10306_N83T	3	0.14	6.59717	missense
MST1P9_1_17087542_Q40fs	3	0.22	6.63178	frameshift_variant
FAM71E2_19_55869880_QPWGEMKE778in_frame_del	4	-0.61	6.63178	inframe_codon_loss
NBPF1_1_16892256_NULL	2	-0.5	6.68091	rna
GOLGA8IP_15_23259835_R169C	2	0.83	6.71472	missense
DSPP_4_88536886_S1024	3	-0.2	6.71472	silent
ENSG00000235994_6_168376967_NULL	3	-1.82	6.76311	rna
CT47B1_X_120008797_KLTEEATEE235in_frame_del	2	-1.12	6.81117	inframe_codon_loss
MUC20_3_195346312_P205L	3	0	6.84373	missense
GIGYF2_2_233712227_Q1236in_frame_del	11	-0.54	6.84373	inframe_codon_loss
KRTAP17-1_17_39471753_GCGGS47in_frame_del	2	-0.96	6.95321	inframe_codon_loss
NBPF20_1_148343792_V99F	5	-0.69	6.98447	missense
ENSG00000244758_7_19834_NULL	2	-1.21	6.98447	rna
ANKRD36C_2_96619735_D385	3	-2.83	6.98478	silent
FAM157B_9_141107536_NULL	14	0	6.98478	rna
GOLGA6L2_15_23685225_G800fs	2	0	6.98478	frameshift_variant
OR11H1_22_16449784_Q7H	2	0.27	6.98478	missense
RP1L1_8_10467629_1326in_frame_insE	3	-0.86	7.07554	inframe_condon_ins
FLJ35390_7_44080619_NULL	3	0.07	7.07554	rna
PHLDA1_12_76424938_Q198in_frame_del	4	0.13	7.12033	inframe_codon_loss
GOLGA6L2_15_23686010_537in_frame_insE	7	0	7.28347	inframe_condon_ins
MUC12_7_100637073_R1220C	2	-1.02	7.32671	missense
DSPP_4_88536014_SSNSSD737in_frame_del	3	0.51	7.36951	inframe_codon_loss
MUC4_3_195506940_H3837Q	5	0	7.41187	missense
NUDT11_X_51239296_M1fs	8	0	7.56843	frameshift_variant
MUC12_7_100637141_E1242	2	-0.96	7.60907	silent
ZNF772_19_57988666_5in_frame_insA	2	-1	7.64922	inframe_condon_ins
PCSK9_1_55505552_18in_frame_insL	2	0.31	8.0175	inframe_condon_ins
KCNN2_5_113698631_57in_frame_insA	2	-0.73	8.10701	inframe_condon_ins
ENSG00000216173_14_99828698_NULL	2	-0.79	8.14244	rna
ENSG00000264954_17_62075994_NULL	2	-0.03	8.17735	rna
ENSG00000247765_15_21941688_NULL	3	-1.1	8.22828	rna
EP400_12_132529374_D2256	2	-3.25	8.22828	silent
CROCCP2_1_16950470_NULL	2	-0.55	8.22828	rna
MST1P9_1_17086085_A271fs	2	0.04	8.26155	splice_region_variant, frameshift_variant
TPRX1_19_48305670_S297P	2	-0.8	8.277	missense
MUC4_3_195505811_T4214A	3	-0.57	8.277	missense
FRG1B_20_29632662_E159D	2	-2.01	8.29192	missense
CTSA_20_44520238_L32in_frame_del	3	0	8.29192	inframe_codon_loss
SHROOM4_X_50350758_1129in_frame_insQQQQ	3	-3.26	8.32351	inframe_condon_ins
TRIM64B_11_89608899_E96A	2	-2.81	8.33733	missense
OR2AK2_1_248128766_V45I	2	-4.61	8.33733	missense
SULT1C3_2_108875465_W224fs	2	-0.84	8.3678	frameshift_variant
CRIPAK_4_1388441_M48V	3	-1.28	8.38052	missense
ZNF384_12_6777070_Q516in_frame_del	13	-0.05	8.38052	inframe_codon_loss
LOC100507351_17_75558636_NULL	2	0.14	8.4387	rna
ANKRD30BL_2_133015505_NULL	2	0.5	8.4387	rna
ENSG00000210195_MT_15904_NULL	2	-7.88	8.44976	rna
MUC2_11_1092800_I1540S	2	-1.26	8.44976	missense
MS4A4A_11_60064763_V99M	2	-0.63	8.56585	missense
MUC12_7_100612955_19in_frame_insA	3	-0.27	8.59195	inframe_condon_ins
COG8_16_69370510_H142Y	2	-4.14	8.6175	missense
MUC6_11_1018316_S1495	2	0	8.68445	silent
ZNF302_19_35173717_H15Q	2	-0.06	8.70838	missense
ALPPL2_2_233274509_P509R	2	-2.3	8.71965	missense
ENSG00000267575_19_28297126_NULL	2	0	8.71965	rna
NBPF1_1_16891365_NULL	3	-1.41	8.71965	rna
VEZF1_17_56056604_344in_frame_insQ	4	0	8.71965	inframe_condon_ins
ENSG00000235994_6_168377009_NULL	3	-1.82	8.74192	rna
AOAH_7_36552787_Y639fs	18	-3.51	8.76365	splice_region_variant, frameshift_variant
HRNR_1_152189016_R1697C	4	-7.65	8.78485	missense
MAP3K4_6_161519351_A1193in_frame_del	13	0.52	8.79088	inframe_codon_loss
MUC12_7_100643155_K3247I	2	-1.72	8.79088	missense
ENSG00000221734_9_117554474_NULL	2	-0.12	8.79088	rna
TPSAB1_16_1291454_A92T	2	-5.57	8.79088	missense
HLA-B_6_31324601_E69fs	4	-3.15	8.79319	frameshift_variant
CRIPAK_4_1388375_C27fs	2	-0.91	8.79319	NA
MED15_22_20920813_228in_frame_insQ	5	-1.16	8.81223	inframe_condon_ins
DIAPH1_5_140953564_P620in_frame_del	2	-1.16	8.86604	inframe_codon_loss
IGHV3-21_14_106691797_Y76in_frame_del	3	-3.4	8.91783	inframe_condon_loss
OR2T33_1_248436655_G154	2	-2.65	8.93428	silent
HERC2P4_16_32190787_NULL	4	-2.93	8.98304	rna
FAM186A_12_50746243_T1458P	4	-2.77	8.99795	missense
MUC12_7_100637074_R1220H	3	-1.43	9.01235	missense
OR2T3_1_248637381_A244T	3	-4.74	9.02626	missense
SPATA3_2_231861059_P37	3	-5.99	9.11186	silent
ENSG00000249375_8_128700459_NULL	2	-2.93	9.11186	rna
MT-ND5_MT_13676_N447S	2	-0.53	9.12329	missense
KRTAP9-9_17_39411670_15in_frame_insTTCCR	5	-1.33	9.16225	inframe_condon_ins
PCDHB10_5_140574170_EA684in_frame_del	2	0.31	9.29288	inframe_codon_loss
MIR205HG_1_209605637_NULL	5	-1.52	9.29288	rna
PLEKHG1_6_151055039_T74	2	-1.85	9.29288	silent
RFX2_19_6190810_NULL	2	-3.71	9.37044	rna
HRNR_1_152186837_R2423Q	3	-5.88	9.42342	missense
UBA1_X_47061807_F320	2	-5.45	9.42342	silent
RGSL1_1_182442910_V222I	2	-10.1	9.42671	missense
MT-ND4_MT_10946_L65fs	2	-8.31	9.49065	frameshift_variant
RAB36_22_23498330_QDPL129in_frame_insH*	2	-5.21	9.49065	inframe_condon_ins
ENSG00000210082_MT_3200_NULL	2	-7.57	9.5101	rna
FAM21A_10_51853633_T379M	3	-5.37	9.5101	missense
MYO16_13_109793246_P1540	2	-7.8	9.58476	silent
TICAM1_19_4817288_367in_frame_insP	4	-5.62	9.58476	inframe_condon_ins
IGSF8_1_160063723_A227	2	-7.49	9.58476	silent
INTS4L2_7_65150713_NULL	2	1.31	9.58476	rna
MUC4_3_195506387_P4022T	2	0	9.7075	missense
MUC5B_11_1265872_G2591R	2	-5.62	9.7075	missense
ENSG00000235994_6_168377261_NULL	2	-0.91	9.7075	rna
CXorf40A_X_148628334_P101	2	-8.31	9.88693	silent
ENSG00000210174_MT_10457_NULL	2	-9.74	9.90269	rna
C3orf20_3_14725873_S203	2	-8.96	9.90269	silent
MT-ND2_MT_4921_V151A	2	-9.4	10	missense
FAM115C_7_143417083_C311R	2	-3.76	10	missense
HRNR_1_152189242_S1621	2	-7.67	10	silent
HERC2_15_28419587_P3337	2	-11.4	10	silent
C9orf174_9_100070026_R136W	2	-7.19	10	missense
MT-ND1_MT_3916_E204K	2	-9.06	10	missense
FAM186A_12_50745822_E1598A	2	-6.48	10	missense
RYR3_15_33954810_T1693	3	-10.8	10	silent
DDX11_12_31242861_R308	3	-7.96	10	silent
B3GALTL_13_31897924_L407	2	-6.25	10	silent
TP53_17_7578534_K132N	2	3.5	10	missense

## Sheet: Sheet1
PIK3CA_3_178952085_H1047R	PIK3CA_H1047R	y		TP53_R175H	y
PIK3CA_3_178936091_E545K	PIK3CA_E545K	y		PIK3CA_H1047R	y
TP53_17_7578406_R175H	TP53_R175H	y		TP53_I195T	y
TP53_17_7578190_Y220C	TP53_Y220C	y		PIK3CA_E545K	y
KDM6A_X_44894229_E206fs	KDM6A_E206fs	y		TP53_Y220C	y
VLDLR_9_2643403_R231H	VLDLR_R231H	y		VLDLR_R231H	y
PIK3CA_3_178936082_E542K	PIK3CA_E542K	y		KDM6A_E206fs	y
TP53_17_7578265_I195T	TP53_I195T	y		TP53_E542K	y
TP53_17_7578263_R196*	TP53_R196*	y		MAP2K4_S262I	y
MAP2K4_17_12016616_S262I	MAP2K4_S262I	y		GATA3_e4-2	y
GATA3_10_8111433_e4-2	GATA3_e4-2	y		TP53_e6-2	n	999
MAP3K1_5_56178169_Q1048*	MAP3K1_Q1048*	n		TP53_R342*	y
TP53_17_7578403_C176F	TP53_C176F	y		AKT1_E17K	y
AKT1_14_105246551_E17K	AKT1_E17K	y		TP53_R213*	n	777
TP53_17_7577120_R273H	TP53_R273H	n	777	TP53_e8+1	n	888
TP53_17_7578203_V216M	TP53_V216M	n	555	TP53_R196*	y
PIK3CA_3_178952085_H1047L	PIK3CA_H1047L	n	666	TP53_C176F	y
TP53_17_7574003_R342*	TP53_R342*	y		TP53_R342*	y
TP53_17_7578272_H193Y	TP53_H193Y	n	888	LOR	n	666
TP53_17_7578253_G199V	TP53_G199V	n	999	FRG1	n	555
