# Supplementary material for: Cancer driver mutation prediction through Bayesian integration of multi-omic data
Source: PLoS One. 2018 May 8;13(5):e0196939. doi: 10.1371/journal.pone.0196939 (PMC5940219; doi:10.1371/journal.pone.0196939)
Supplement: S3 Dataset — (XLSX) [file pone.0196939.s003.xlsx]

## Sheet: Sheet1
Mutations	P value	KEGG terms
PIK3CA_3_178952085_H1047R	0	Cell cycle(4.7347e-05);Oocyte meiosis(0.0011749);p53 signaling pathway(0.044911);PI3K-Akt signaling pathway(0.010426);Longevity regulating pathway - mammal(0.044274);Huntington's disease(0.026612);Cocaine addiction(0.03913);Prostate cancer(0.032921);Bladder cancer(0.045227);Hypertrophic cardiomyopathy (HCM)(0.035834)
PIK3CA_3_178936091_E545K	0	Purine metabolism(0.02354);Pyrimidine metabolism(0.023404);Metabolic pathways(0.0043987);RNA transport(0.036297);RNA polymerase(0.022728);DNA replication(0.00064174);Spliceosome(0.012804);Cell cycle(4.7009e-06);Oocyte meiosis(0.023575);Progesterone-mediated oocyte maturation(0.0070549);Pathways in cancer(0.046092);Pancreatic cancer(0.036297);Prostate cancer(0.048272);Melanoma(0.023529);Bladder ca…
TP53_17_7578406_R175H	0	DNA replication(0.014532);Spliceosome(0.035841);Cell cycle(0.0077938);p53 signaling pathway(0.043146)
TP53_17_7578190_Y220C	0	DNA replication(0.036444);Spliceosome(0.047058);Cell cycle(0.00095143);p53 signaling pathway(0.031167);Protein processing in endoplasmic reticulum(0.046214);HTLV-I infection(0.044771);Epstein-Barr virus infection(0.035826);Transcriptional misregulation in cancer(0.0335);MicroRNAs in cancer(0.048301)
KDM6A_X_44894229_E206fs	0	Cytokine-cytokine receptor interaction(0.026568);Cell cycle(0.043549);Protein processing in endoplasmic reticulum(0.033732);TGF-beta signaling pathway(0.015575);Huntington's disease(0.048107);Alcoholism(0.047429);Herpes simplex infection(0.035968);Basal cell carcinoma(0.049648)
VLDLR_9_2643403_R231H	0	Purine metabolism(0.010481);Pyrimidine metabolism(0.022281);Metabolic pathways(0.027466);RNA polymerase(0.021686);Spliceosome(0.00072263);MAPK signaling pathway(0.042831);cGMP-PKG signaling pathway(0.0023918);Sphingolipid signaling pathway(0.028015);Endocytosis(0.044793);Longevity regulating pathway - mammal(0.049014);Vascular smooth muscle contraction(0.013903);VEGF signaling pathway(0.0035329);…
PIK3CA_3_178936082_E542K	0	DNA replication(0.021707);Cell cycle(4.8465e-06);Oocyte meiosis(0.0012677);Hedgehog signaling pathway(0.014934);TGF-beta signaling pathway(0.015052);Hippo signaling pathway(0.036877);Circadian rhythm(0.040124);Basal cell carcinoma(0.0049965)
TP53_17_7578265_I195T	0	Basal transcription factors(0.024732);DNA replication(0.0076803);Cell cycle(0.002339);Endocytosis(0.022364);Bladder cancer(0.034629)
TP53_17_7578263_R196*	0	Ribosome biogenesis in eukaryotes(0.018591);DNA replication(0.023051);Spliceosome(0.046611);Cell cycle(9.1324e-10);p53 signaling pathway(0.00088377);Protein processing in endoplasmic reticulum(0.003145);Endocytosis(0.011472);Phagosome(0.044229);Huntington's disease(0.011368);MicroRNAs in cancer(0.037201);Bladder cancer(0.014828)
MAP2K4_17_12016616_S262I	0	MAPK signaling pathway(0.033082);Sphingolipid signaling pathway(0.04283);Phospholipase D signaling pathway(0.025835);Apoptosis(0.015857);Axon guidance(0.04765);VEGF signaling pathway(0.045492);Osteoclast differentiation(0.016727);Adherens junction(0.042301);Antigen processing and presentation(0.014768);NOD-like receptor signaling pathway(0.021093);RIG-I-like receptor signaling pathway(0.002271);t…
GATA3_10_8111433_e4-2	0	RNA transport(0.043109);DNA replication(0.013041);Cell cycle(5.2767e-05);Oocyte meiosis(9.0022e-05);p53 signaling pathway(0.039451);Phagosome(0.02764);HTLV-I infection(0.030739);MicroRNAs in cancer(0.016563);Autoimmune thyroid disease(0.049746);Inflammatory bowel disease (IBD)(0.032461)
MAP3K1_5_56178169_Q1048*	0	Spliceosome(0.014615);Proteasome(0.024189);Cell cycle(0.04522);Protein processing in endoplasmic reticulum(0.013624);Endocytosis(0.031422);Apoptosis(0.02352);Antigen processing and presentation(0.049025);T cell receptor signaling pathway(0.02352);Epstein-Barr virus infection(0.049704)
TP53_17_7578403_C176F	0	Purine metabolism(0.00017606);Pyrimidine metabolism(0.00064621);Metabolic pathways(0.00063022);RNA polymerase(0.00016148);Basal transcription factors(0.043647);Sphingolipid signaling pathway(0.028864);Cell cycle(0.0044956);Oocyte meiosis(0.0046849);Huntington's disease(0.00024647);Tuberculosis(0.041946);Epstein-Barr virus infection(0.039846);Prostate cancer(0.04845);Small cell lung cancer(0.04051…
AKT1_14_105246551_E17K	0	mRNA surveillance pathway(0.0061089);DNA replication(0.042158);Spliceosome(0.017803);Cell cycle(0.00099193);Oocyte meiosis(0.0097825);p53 signaling pathway(0.01356);PI3K-Akt signaling pathway(0.047174);AMPK signaling pathway(0.038405);Longevity regulating pathway - mammal(0.037341);Adrenergic signaling in cardiomyocytes(0.029452);Dopaminergic synapse(0.023659);Estrogen signaling pathway(0.030516)…
TP53_17_7577120_R273H	0	MAPK signaling pathway(0.024915);ErbB signaling pathway(0.041377);Ras signaling pathway(0.019565);Rap1 signaling pathway(0.046103);Calcium signaling pathway(0.047252);cGMP-PKG signaling pathway(0.041453);Cytokine-cytokine receptor interaction(0.01845);Chemokine signaling pathway(0.0098472);NF-kappa B signaling pathway(0.0026206);HIF-1 signaling pathway(0.048509);FoxO signaling pathway(0.0031861);…
TP53_17_7578203_V216M	0	Carbon metabolism(0.026671);Nucleotide excision repair(0.0063812);Fanconi anemia pathway(0.036075);Cell cycle(3.2299e-05);Oocyte meiosis(0.02333);Peroxisome(0.026671);Cell adhesion molecules (CAMs)(0.027924);T cell receptor signaling pathway(0.048118);B cell receptor signaling pathway(0.043441);HTLV-I infection(0.047073);Epstein-Barr virus infection(0.015266);Viral carcinogenesis(0.03655);MicroRN…
PIK3CA_3_178952085_H1047L	0	Glycerolipid metabolism(0.022967);Glycerophospholipid metabolism(0.022967);Oocyte meiosis(0.0070523);Neurotrophin signaling pathway(0.04763);Pathways in cancer(0.04651);Transcriptional misregulation in cancer(0.0002933)
TP53_17_7574003_R342*	0	Cell cycle(0.028298);p53 signaling pathway(0.019732);Endocytosis(0.038225);Bladder cancer(0.045613);Small cell lung cancer(0.029733)
TP53_17_7578272_H193Y	0	Ribosome biogenesis in eukaryotes(0.015626);RNA degradation(0.046406);Basal transcription factors(0.0077961);DNA replication(0.012255);Base excision repair(0.0051806);Nucleotide excision repair(0.038585);Homologous recombination(0.018969);Chemokine signaling pathway(0.0095591);NF-kappa B signaling pathway(0.00049322);HIF-1 signaling pathway(0.019822);Cell cycle(0.0093664);Lysosome(0.019336);Phago…
TP53_17_7578253_G199V	0	mRNA surveillance pathway(0.04216);RNA degradation(0.004123);DNA replication(0.015751);Cell cycle(0.00075385);p53 signaling pathway(0.037477);Viral carcinogenesis(0.0094956);MicroRNAs in cancer(0.029908)
TP53_17_7576852_e8+1	0	NF-kappa B signaling pathway(0.036227);Oocyte meiosis(0.038944);Lysosome(0.033249);Legionellosis(0.045037);African trypanosomiasis(0.028946);Malaria(0.01192);Tuberculosis(0.041187);Systemic lupus erythematosus(0.049154);Allograft rejection(0.036253);Hypertrophic cardiomyopathy (HCM)(0.033198)
TP53_17_7577610_e6-2	0	Metabolic pathways(0.0092691);Cell cycle(0.016177)
RB1_13_48934189_S215*	0	RNA degradation(0.014682);Cell cycle(0.0036715);p53 signaling pathway(0.00093231);Cell adhesion molecules (CAMs)(0.0099441);Jak-STAT signaling pathway(0.046936);Huntington's disease(0.046936);Chagas disease (American trypanosomiasis)(0.036336);Toxoplasmosis(0.046936);Tuberculosis(0.036587);Bladder cancer(0.032224);Autoimmune thyroid disease(0.011414);Inflammatory bowel disease (IBD)(0.029913);Sys…
GATA3_10_8115873_P409fs	0	cAMP signaling pathway(0.02855);Phagosome(0.041372);Antigen processing and presentation(0.014545);Intestinal immune network for IgA production(0.025256);Maturity onset diabetes of the young(0.017989);HTLV-I infection(0.028582);Autoimmune thyroid disease(0.024522)
TP53_17_7579364_G108fs	0	RNA transport(0.014266);mRNA surveillance pathway(0.0083462);DNA replication(0.0038765);Spliceosome(3.1302e-05);Neuroactive ligand-receptor interaction(0.01843);Cell cycle(1.7909e-05);Oocyte meiosis(0.019837);p53 signaling pathway(0.02681);Progesterone-mediated oocyte maturation(0.029821);HTLV-I infection(0.034538);Herpes simplex infection(0.022776);MicroRNAs in cancer(0.036588)
TP53_17_7578212_R213*	0	Glycerolipid metabolism(0.042736);Glycerophospholipid metabolism(0.042736);RNA transport(0.0088217);RNA degradation(0.016094);DNA replication(0.0012937);Spliceosome(2.9915e-05);Cell cycle(1.6272e-06);p53 signaling pathway(0.00026988);PI3K-Akt signaling pathway(0.047174);Longevity regulating pathway - multiple species(0.045476);Progesterone-mediated oocyte maturation(0.017371);HTLV-I infection(0.0…
SF3B1_2_198266834_K700E	0	Spliceosome(0.0090756);Cytokine-cytokine receptor interaction(0.049345);TGF-beta signaling pathway(0.018265);Epstein-Barr virus infection(0.041764)
HERC5_4_89388332_S345*	0	Glycolysis / Gluconeogenesis(0.029983);Lysine degradation(0.020743);Spliceosome(0.031158);HIF-1 signaling pathway(0.019146)
CTDNEP1_17_7154582_T12A	0	Pyrimidine metabolism(0.044544);DNA replication(0.037751);ErbB signaling pathway(0.044646);Insulin signaling pathway(0.031453);Oxytocin signaling pathway(0.011353);Type II diabetes mellitus(0.017815);Aldosterone-regulated sodium reabsorption(0.025772);Legionellosis(0.009291);Leishmaniasis(0.0093679);Amoebiasis(0.0095214);Measles(0.01534);Influenza A(0.030756);Proteoglycans in cancer(0.048383);Mic…
GALNTL6_4_173961139_K550in_frame_del	0	Rap1 signaling pathway(0.0066011);Cytokine-cytokine receptor interaction(0.017033);HIF-1 signaling pathway(0.011124);FoxO signaling pathway(0.019199);Protein processing in endoplasmic reticulum(0.02277);mTOR signaling pathway(0.0080959);TGF-beta signaling pathway(0.032563);Adherens junction(0.019025);Signaling pathways regulating pluripotency of stem cells(0.0060025);Hepatitis B(0.045601);MicroRN…
TP53_17_7578394_H179R	0	Cell cycle(0.0011728);Oocyte meiosis(0.02943);p53 signaling pathway(0.035629)
VWF_12_6230460_R34*	0	Cell cycle(0.0057417);Oocyte meiosis(0.0045261);p53 signaling pathway(0.014243);Ubiquitin mediated proteolysis(0.034876);Endocytosis(0.012826);Hippo signaling pathway(0.038015);Gap junction(0.017838);Pathways in cancer(0.022645);Basal cell carcinoma(0.024506)
SLC4A11_20_3209652_V718G	0	Hippo signaling pathway(0.031205)
PTEN_10_89690810_E73fs	0	Pyrimidine metabolism(0.046582);Drug metabolism - other enzymes(0.048111);Ras signaling pathway(0.030179);Rap1 signaling pathway(0.043713);Cytokine-cytokine receptor interaction(0.0051159);NF-kappa B signaling pathway(0.046551);Endocytosis(0.027062);Apoptosis(0.045312);VEGF signaling pathway(0.032095);Cell adhesion molecules (CAMs)(0.0090029);Toll-like receptor signaling pathway(0.0025275);NOD-li…
PREX2_8_68965476_R363Q	0	RNA degradation(0.045495);Adipocytokine signaling pathway(0.045272);Legionellosis(0.033459);Dilated cardiomyopathy(0.037756)
GUCY2C_12_14804406_G549C	0	Cysteine and methionine metabolism(0.040522);RNA transport(0.018822);DNA replication(0.031764);Spliceosome(0.024079);Cell cycle(2.8138e-06);Oocyte meiosis(0.037661);Adherens junction(0.044492);Tight junction(0.030369);Bacterial invasion of epithelial cells(0.014533);Epithelial cell signaling in Helicobacter pylori infection(0.034562);Shigellosis(0.009227);African trypanosomiasis(0.031764);HTLV-I …
TP53_17_7579311_e3+1	0	Ribosome biogenesis in eukaryotes(0.024327);Cell cycle(0.00018785);p53 signaling pathway(0.0025606);Progesterone-mediated oocyte maturation(0.021916);Parkinson's disease(0.04558);Measles(0.018281);HTLV-I infection(0.020445);Pathways in cancer(0.047899);Melanoma(0.035552);Chronic myeloid leukemia(0.040157);Small cell lung cancer(0.019516)
MEOX2_7_15725798_H80in_frame_del	0	cGMP-PKG signaling pathway(0.043135);Chemokine signaling pathway(0.036319);NF-kappa B signaling pathway(0.012167);Sphingolipid signaling pathway(0.038863);Neuroactive ligand-receptor interaction(0.049946);PI3K-Akt signaling pathway(0.014884);AMPK signaling pathway(0.01661);Apoptosis(0.015132);Longevity regulating pathway - mammal(0.02665);Platelet activation(0.036215);tural killer cell mediated c…
MAP3K4_6_161507647_S835*	0	Basal transcription factors(0.036226);Cell cycle(0.043987);Hippo signaling pathway(0.049667);Signaling pathways regulating pluripotency of stem cells(0.031181);Dopaminergic synapse(0.036226);Progesterone-mediated oocyte maturation(0.044199);Colorectal cancer(0.043537)
TP53_17_7578268_L194R	0	Purine metabolism(0.014838);Pyrimidine metabolism(0.044948);Metabolic pathways(0.0033609);Carbon metabolism(0.010298);Biosynthesis of amino acids(0.04739);Ribosome biogenesis in eukaryotes(0.037575);HIF-1 signaling pathway(0.029057);FoxO signaling pathway(0.031401);Cell cycle(0.0086865);Type II diabetes mellitus(0.032637);Huntington's disease(0.0048413);Morphine addiction(0.036013);MicroRNAs in c…
TP53_17_7577121_R273C	0	Metabolic pathways(0.033622);FoxO signaling pathway(0.043539);Cell cycle(0.0099124);p53 signaling pathway(0.037207);Protein processing in endoplasmic reticulum(0.029374);Hippo signaling pathway(0.029011);Cell adhesion molecules (CAMs)(0.022767);Tight junction(0.029611);Toll-like receptor signaling pathway(0.045087);Jak-STAT signaling pathway(0.023733);Leukocyte transendothelial migration(0.049709…
BMPR2_2_203242213_Q6*	0	Huntington's disease(0.029534)
ERBB2_17_37880220_L725S	0	Adherens junction(0.03427);Signaling pathways regulating pluripotency of stem cells(0.0031268);Herpes simplex infection(0.042677);Chronic myeloid leukemia(0.046868)
NUP93_16_56782199_E14K	0	Spliceosome(0.041252);Cell cycle(1.351e-05);Oocyte meiosis(0.010928);p53 signaling pathway(0.029295);Regulation of autophagy(0.048256);Protein processing in endoplasmic reticulum(0.0059232);Circadian rhythm(0.030155);Olfactory transduction(0.038668)
TP53_17_7577082_E286K	0	Ribosome biogenesis in eukaryotes(0.043809);Phospholipase D signaling pathway(0.011455);Gap junction(0.032273);Hepatitis C(0.032137);HTLV-I infection(0.023732);Choline metabolism in cancer(0.02297)
PIK3CA_3_178952075_N1044Y	0	mRNA surveillance pathway(0.044324);Oocyte meiosis(0.013514);Peroxisome(0.0035025);AMPK signaling pathway(0.041411);Thyroid cancer(0.039194)
USP32_17_58288421_E463K	0	Metabolic pathways(0.016061);RNA degradation(0.0042944);Sphingolipid signaling pathway(0.037901);Longevity regulating pathway - mammal(0.012808);Longevity regulating pathway - multiple species(0.027116);T cell receptor signaling pathway(0.0014331);B cell receptor signaling pathway(0.017434);Prolactin signaling pathway(0.045142);Adipocytokine signaling pathway(0.035406);Maturity onset diabetes of …
PIK3CA_3_178936094_Q546K	0	RNA degradation(0.003368);Basal transcription factors(0.036433);AMPK signaling pathway(0.020752);Adrenergic signaling in cardiomyocytes(0.010425);Bile secretion(0.021549);Huntington's disease(0.029589);Cocaine addiction(0.043939);Alcoholism(0.013277)
TP53_17_7577568_C238Y	0	Homologous recombination(0.00074962);Fanconi anemia pathway(0.012662);Cytokine-cytokine receptor interaction(0.0016308);Cell cycle(0.0018721);PI3K-Akt signaling pathway(0.0031222);Dorso-ventral axis formation(0.046048);Notch signaling pathway(0.014096);Osteoclast differentiation(0.031973);Focal adhesion(0.030845);Cytosolic DNA-sensing pathway(0.045142);Jak-STAT signaling pathway(0.037901);Circadi…
MEF2A_15_100252710_Q422in_frame_del	0	DNA replication(0.017509);Proteasome(0.00837);MAPK signaling pathway(0.017622);Chemokine signaling pathway(0.036944);Regulation of autophagy(0.041278);Apoptosis(0.015362);Wnt signaling pathway(0.031438);Osteoclast differentiation(0.031438);Toll-like receptor signaling pathway(0.024889);NOD-like receptor signaling pathway(0.031864);RIG-I-like receptor signaling pathway(0.038613);Jak-STAT signaling…
TP53_17_7578290_e5-1	0	Basal transcription factors(0.03655);Rap1 signaling pathway(0.019375);Calcium signaling pathway(0.0073925);Cytokine-cytokine receptor interaction(0.0012256);Endocytosis(0.019375);PI3K-Akt signaling pathway(0.021649);TGF-beta signaling pathway(0.030056);Focal adhesion(0.022771);Adherens junction(0.02216);Estrogen signaling pathway(0.031587);Glucagon signaling pathway(0.029901);Regulation of lipoly…
MLL3_7_151970951_R284Q	0	Purine metabolism(0.022659);Pyrimidine metabolism(0.014077);Metabolic pathways(0.043436);mRNA surveillance pathway(0.019977);RNA polymerase(0.028104);Basal transcription factors(0.036995);Rap1 signaling pathway(0.013917);VEGF signaling pathway(0.019917);Tight junction(0.047981);Cytosolic DNA-sensing pathway(0.020357);Leukocyte transendothelial migration(0.044558);Long-term potentiation(0.031287);…
FRG1_4_190878577_N153D	0	DNA replication(0.034447);MAPK signaling pathway(0.034515);cGMP-PKG signaling pathway(0.047104);FoxO signaling pathway(0.0067889);Neuroactive ligand-receptor interaction(0.038733);Cell cycle(0.0017137);p53 signaling pathway(0.0013544);Protein processing in endoplasmic reticulum(0.034889);Endocytosis(0.027459);mTOR signaling pathway(0.034889);Platelet activation(0.0010244);Neurotrophin signaling p…
TP53_17_7578556_e4-2	0	Cytokine-cytokine receptor interaction(0.0091333);NF-kappa B signaling pathway(0.010575);HIF-1 signaling pathway(0.045092);FoxO signaling pathway(0.035308);Phospholipase D signaling pathway(0.029588);Osteoclast differentiation(0.0019756);Focal adhesion(0.028273);Cell adhesion molecules (CAMs)(0.011542);Platelet activation(0.033043);Toll-like receptor signaling pathway(0.0022622);Jak-STAT signalin…
TP53_17_7578271_H193L	0	Lysine degradation(0.022891);DNA replication(0.034153);Spliceosome(0.028485);Homologous recombination(0.012853);Oocyte meiosis(0.041847);Progesterone-mediated oocyte maturation(0.010159);Central carbon metabolism in cancer(0.042816)
LOR_1_153233488_25in_frame_insGG	0	Purine metabolism(0.032687);Metabolic pathways(0.043638);Proteasome(0.037516);Protein processing in endoplasmic reticulum(0.035306);Cell adhesion molecules (CAMs)(0.04176);Huntington's disease(0.030826);Shigellosis(0.022077);Epstein-Barr virus infection(0.049216);MicroRNAs in cancer(0.035887);Systemic lupus erythematosus(0.016582);Primary immunodeficiency(0.03904)
EP300_22_41545099_Q767*	0	Glutathione metabolism(0.041681);Ras signaling pathway(0.017226);Calcium signaling pathway(0.025012);Cytokine-cytokine receptor interaction(0.01563);HIF-1 signaling pathway(0.036093);PI3K-Akt signaling pathway(0.02534);Apoptosis(0.049751);Wnt signaling pathway(0.03243);Epithelial cell signaling in Helicobacter pylori infection(0.039303);HTLV-I infection(0.032924);Pathways in cancer(0.0081094);Tra…
TP53_17_7577547_G245D	0	RNA degradation(0.020618);Chemokine signaling pathway(0.034084);Toll-like receptor signaling pathway(0.011507);Jak-STAT signaling pathway(0.020363);Intestinal immune network for IgA production(0.011846);Type I diabetes mellitus(0.00072897);Morphine addiction(0.048068);Legionellosis(0.047964);Chagas disease (American trypanosomiasis)(0.028394);African trypanosomiasis(0.031432);Malaria(0.0016046);A…
PIK3CA_3_178916938_E110in_frame_del	0	Purine metabolism(0.016513);Pyrimidine metabolism(0.0037023);Lysine degradation(0.034881);Drug metabolism - other enzymes(0.037736);Metabolic pathways(0.0025315);Ribosome(0.0073153);RNA polymerase(0.0096388);Ubiquitin mediated proteolysis(0.020357);Endocytosis(0.033636);Axon guidance(0.048708);Focal adhesion(0.042692);Cell adhesion molecules (CAMs)(0.047567);Tight junction(0.032864);Intestinal im…
GRIK2_6_102337557_R523*	0	Oocyte meiosis(0.020827);Dorso-ventral axis formation(0.030661);TGF-beta signaling pathway(0.01979);Hippo signaling pathway(0.0067748);Transcriptional misregulation in cancer(0.033642)
PIK3CA_3_178916944_K111in_frame_del	0	Ribosome biogenesis in eukaryotes(0.031397);Huntington's disease(0.048606)
DNAH14_1_225306960_V1377G	0	Ras signaling pathway(0.00082129);Rap1 signaling pathway(0.00086648);cGMP-PKG signaling pathway(0.00018934);cAMP signaling pathway(0.014049);Chemokine signaling pathway(0.03117);FoxO signaling pathway(0.0051739);Phospholipase D signaling pathway(0.010032);Lysosome(0.015796);PI3K-Akt signaling pathway(0.0012819);AMPK signaling pathway(0.024673);Longevity regulating pathway - mammal(0.00053783);Lon…
TP53_17_7577566_N238fs	1.04e-13	Nucleotide excision repair(0.027871);Protein processing in endoplasmic reticulum(0.0025525);Apoptosis(0.025201);RIG-I-like receptor signaling pathway(0.042599);TNF signaling pathway(0.035269);Adipocytokine signaling pathway(0.044196);Non-alcoholic fatty liver disease (NAFLD)(0.039079);Alzheimer's disease(0.014385);Viral carcinogenesis(0.049943);Pancreatic cancer(0.047039)
ITGBL1_13_102235608_P257L	2.01e-13	RNA transport(0.019685);DNA replication(0.023678);Non-homologous end-joining(0.048111);Cell cycle(0.0051014);Oocyte meiosis(0.046965);Endocytosis(0.027062);MicroRNAs in cancer(0.048757)
MYO5B_18_47500828_A405V	2.01e-13	Phosphatidylinositol signaling system(0.016507);Cell cycle(0.00012439);AMPK signaling pathway(0.016411);Aldosterone synthesis and secretion(0.044372);HTLV-I infection(0.028004);Transcriptional misregulation in cancer(0.011831)
FER1L6_8_125047696_e18+1	2.92e-13	RNA polymerase(0.039241);Cell cycle(0.0034584);Salmonella infection(0.039241);Bladder cancer(0.047221)
MAP2K4_17_11984671_e4-1	2.92e-13	Arachidonic acid metabolism(0.036843);Homologous recombination(0.046152);Fanconi anemia pathway(0.022534);Cell cycle(0.00038853);Oocyte meiosis(0.0098975);NOD-like receptor signaling pathway(0.02348)
MYO5B_18_47364009_A790V	3.83e-13	Spliceosome(0.027533);Ras signaling pathway(0.041979);Toll-like receptor signaling pathway(0.0057781);NOD-like receptor signaling pathway(0.0082516);RIG-I-like receptor signaling pathway(0.0026565);TNF signaling pathway(0.0011795);Epithelial cell signaling in Helicobacter pylori infection(0.004543);Shigellosis(0.01078);Influenza A(0.028078);Herpes simplex infection(0.0073865);Epstein-Barr virus i…
ENSG00000210082_MT_1747_NULL	4.72e-13	Calcium signaling pathway(0.012055);Cytokine-cytokine receptor interaction(0.0011386);Endocytosis(0.0014197);TGF-beta signaling pathway(0.0098935);Hippo signaling pathway(0.00072294);Cell adhesion molecules (CAMs)(0.000637);Platelet activation(0.029554);Intestinal immune network for IgA production(0.000637);Inflammatory mediator regulation of TRP channels(0.037662);Non-alcoholic fatty liver disea…
CDH1_16_68856129_e12+1	7.43e-13	TNF signaling pathway(0.047261);Epithelial cell signaling in Helicobacter pylori infection(0.048898)
TP53_17_7577141_G266E	8.11e-13	Lysine degradation(0.040853);Cell cycle(0.0019608);Oocyte meiosis(0.031625);p53 signaling pathway(0.037313);Viral carcinogenesis(0.020452);Bladder cancer(0.038145);Small cell lung cancer(0.036271)
PIK3CA_3_178917478_G118D	8.11e-13	HIF-1 signaling pathway(0.014455);Longevity regulating pathway - mammal(0.016786);Longevity regulating pathway - multiple species(0.02483);Notch signaling pathway(0.030741);Toll-like receptor signaling pathway(0.01686);NOD-like receptor signaling pathway(0.043674);Cytosolic DNA-sensing pathway(0.042284);TNF signaling pathway(0.045339);Regulation of lipolysis in adipocytes(0.015715);Non-alcoholic …
COL12A1_6_75893674_S395L	1.78e-12	Lysine degradation(0.039707);Ribosome(0.0081675);p53 signaling pathway(0.035757);Apoptosis(0.027167);Longevity regulating pathway - multiple species(0.029512);VEGF signaling pathway(0.044561);Cytosolic DNA-sensing pathway(0.035757);Jak-STAT signaling pathway(0.012078);T cell receptor signaling pathway(0.046513);Thyroid hormone signaling pathway(0.048083);Amyotrophic lateral sclerosis (ALS)(0.0086…
CDC27_17_45219311_I493V	2.28e-12	Spliceosome(0.031316);MAPK signaling pathway(0.018012);ErbB signaling pathway(0.0052442);cGMP-PKG signaling pathway(0.037399);Phospholipase D signaling pathway(0.041542);Ubiquitin mediated proteolysis(0.034715);mTOR signaling pathway(0.026528);Apoptosis(0.0041404);Osteoclast differentiation(0.022852);Antigen processing and presentation(0.041393);Toll-like receptor signaling pathway(0.040238);RIG-…
CADM1_11_115080312_T353in_frame_del	4e-12	FoxO signaling pathway(0.026496);Cell cycle(0.010912);Protein processing in endoplasmic reticulum(0.038906);Maturity onset diabetes of the young(0.044696);Tuberculosis(0.047804);MicroRNAs in cancer(0.021627);Bladder cancer(0.038022);Inflammatory bowel disease (IBD)(0.042357)
TP53_17_7577568_C238F	4e-12	Basal transcription factors(0.016504);Base excision repair(0.035824);Protein processing in endoplasmic reticulum(0.049681);Focal adhesion(0.037624);Bacterial invasion of epithelial cells(0.034391);Herpes simplex infection(0.027003);Melanoma(0.040962)
TP53_17_7577539_R248W	4.45e-12	Metabolic pathways(0.0078196);DNA replication(0.0034167);Cell cycle(0.0030029);p53 signaling pathway(0.013034);Protein processing in endoplasmic reticulum(0.015442);Apoptosis(0.027266);Huntington's disease(0.032692);MicroRNAs in cancer(0.020797);Bladder cancer(0.020034);Non-small cell lung cancer(0.047202)
TP53_17_7576855_Q331*	5.63e-12	Endocytosis(0.025382);Axon guidance(0.036829);Fc gamma R-mediated phagocytosis(0.035913);Central carbon metabolism in cancer(0.034716)
KIAA0368_9_114156470_V1142	6.2e-12	DNA replication(0.043354);Cell cycle(0.026544);Lysosome(0.017076);Phagosome(0.025926);Antigen processing and presentation(0.030355);Serotonergic synapse(0.022899);Progesterone-mediated oocyte maturation(0.034465);Prolactin signaling pathway(0.039008);AGE-RAGE signaling pathway in diabetic complications(0.032389)
SRGAP2B_1_144014068_NULL	6.93e-12	RNA transport(0.01163);Spliceosome(0.028164);PPAR signaling pathway(0.012519);TGF-beta signaling pathway(0.043132);Signaling pathways regulating pluripotency of stem cells(0.048579);Thyroid hormone signaling pathway(0.048586);Tuberculosis(0.044509);Transcriptional misregulation in cancer(0.047049);Arrhythmogenic right ventricular cardiomyopathy (ARVC)(0.043194)
TP53_17_7579312_T125	1.39e-11	RNA transport(0.048181);RNA degradation(0.031238);Cell cycle(0.013084);Insulin secretion(0.040127);Estrogen signaling pathway(0.043743);Adipocytokine signaling pathway(0.023832);Glucagon signaling pathway(0.034112);Insulin resistance(0.0086491);Non-alcoholic fatty liver disease (NAFLD)(0.031238);Vasopressin-regulated water reabsorption(0.011718);Huntington's disease(0.0086491);Epithelial cell sig…
MAP2K4_17_12011144_S195L	1.95e-11	Inositol phosphate metabolism(0.044759);Ribosome biogenesis in eukaryotes(0.024029);RNA transport(0.025437);Basal transcription factors(0.0091432);cAMP signaling pathway(0.03091);Phospholipase D signaling pathway(0.037798);Apoptosis(0.008804);VEGF signaling pathway(0.033563);Osteoclast differentiation(0.034748);NOD-like receptor signaling pathway(0.047229);tural killer cell mediated cytotoxicity(…
TP53_17_7577022_R306*	1.36e-10	Spliceosome(0.0044301);Phagosome(0.024376);B cell receptor signaling pathway(0.049589);Renin secretion(0.034539);Huntington's disease(0.033629)
PACSIN2_22_43275089_Q331H	1.48e-10	Inositol phosphate metabolism(0.033068);RNA transport(0.0098039);Basal transcription factors(0.049432);Spliceosome(0.001978);Protein processing in endoplasmic reticulum(0.0027648);NOD-like receptor signaling pathway(0.02407);RIG-I-like receptor signaling pathway(0.0033264);TNF signaling pathway(0.037582);Huntington's disease(0.017427);Shigellosis(0.013141);Tuberculosis(0.04864);Influenza A(0.0161…
MAP3K1_5_56183240_R1385fs	1.48e-10	Purine metabolism(0.0071745);Pyrimidine metabolism(0.011204);Lysine degradation(0.036378);Metabolic pathways(0.01432);RNA degradation(0.0049548);RNA polymerase(0.010398);DNA replication(0.0024854);Spliceosome(0.026917);Homologous recombination(0.049004);NF-kappa B signaling pathway(0.012033);FoxO signaling pathway(0.023316);Cell cycle(1.1606e-05);Oocyte meiosis(0.00013008);Osteoclast differentiat…
FGFR2_10_123258034_N550K	2.29e-10	MAPK signaling pathway(0.012658);ErbB signaling pathway(0.034643);Ras signaling pathway(0.004788);Rap1 signaling pathway(0.038594);cGMP-PKG signaling pathway(0.00024892);cAMP signaling pathway(0.020758);Cytokine-cytokine receptor interaction(0.0029001);NF-kappa B signaling pathway(0.034965);HIF-1 signaling pathway(0.024129);FoxO signaling pathway(0.044875);Phosphatidylinositol signaling system(0.…
HLA-A_6_29912029_D251fs	2.53e-10	RNA degradation(0.016941);Basal transcription factors(0.009725);Nucleotide excision repair(0.02961);RIG-I-like receptor signaling pathway(0.026429);Huntington's disease(0.018477)
GGT1_22_25023893_S428N	2.8e-10	Ribosome biogenesis in eukaryotes(0.030771);Spliceosome(0.035961);Nucleotide excision repair(0.030299);MAPK signaling pathway(0.012515);Chemokine signaling pathway(0.039665);Sphingolipid signaling pathway(0.032564);Phospholipase D signaling pathway(0.049718);Endocytosis(0.015744);Phagosome(0.01292);TGF-beta signaling pathway(0.029458);VEGF signaling pathway(0.013947);Osteoclast differentiation(0.…
TP53_17_7578508_C141Y	6.69e-10	Purine metabolism(0.0393);Homologous recombination(0.049627);Fanconi anemia pathway(0.025144);Cell cycle(0.0013494);p53 signaling pathway(0.0062038);NOD-like receptor signaling pathway(0.027477);Epstein-Barr virus infection(0.036283);Viral carcinogenesis(0.023509)
SCN2A_2_166152440_R36K	7.38e-10	Drug metabolism - other enzymes(0.047246)
LIFR_5_38504178_S446*	8.13e-10	Purine metabolism(0.04766);mRNA surveillance pathway(0.026367);RNA polymerase(0.038214);Wnt signaling pathway(0.022773);Hedgehog signaling pathway(0.020401);Hippo signaling pathway(0.029439);Cytosolic DNA-sensing pathway(0.0070815);Bacterial invasion of epithelial cells(0.035306);Epstein-Barr virus infection(0.045668);Transcriptional misregulation in cancer(0.046724);Viral carcinogenesis(0.007890…
TP53_17_7578413_V173M	8.97e-10	Biosynthesis of amino acids(0.023307);DNA replication(0.029831);Cell cycle(0.00020843);p53 signaling pathway(0.0064781);Morphine addiction(0.042165);HTLV-I infection(0.028441);Pathways in cancer(0.047238);Viral carcinogenesis(0.032316);Pancreatic cancer(0.046835);Glioma(0.032374);Melanoma(0.04267);Bladder cancer(0.019652)
PIK3R1_5_67591104_KPDL204in_frame_del	9.88e-10	Glycolysis / Gluconeogenesis(0.030174);Carbon metabolism(0.030174);Cytokine-cytokine receptor interaction(0.039629);FoxO signaling pathway(0.045431);Cell cycle(0.040543);Endocytosis(0.0038435);Peroxisome(0.030174);Longevity regulating pathway - multiple species(0.022405);Signaling pathways regulating pluripotency of stem cells(0.035927);Pathways in cancer(0.048449);Viral carcinogenesis(0.010625);…
GDAP1_8_75276444_T307A	1.35e-09	Spliceosome(0.016294);MAPK signaling pathway(0.037522);Ras signaling pathway(0.0080586);Rap1 signaling pathway(0.003804);Calcium signaling pathway(0.012653);cGMP-PKG signaling pathway(0.0047184);Phospholipase D signaling pathway(0.010415);Adrenergic signaling in cardiomyocytes(0.013517);Vascular smooth muscle contraction(0.0034559);Focal adhesion(0.041035);Gap junction(0.0078432);Platelet activat…
KRAS_12_25398284_G12V	3.15e-09	Drug metabolism - other enzymes(0.027294);RNA degradation(0.04006);Cytokine-cytokine receptor interaction(0.019289);Ubiquitin mediated proteolysis(0.020276);Wnt signaling pathway(0.02637);TGF-beta signaling pathway(0.020545);Osteoclast differentiation(0.013754);Signaling pathways regulating pluripotency of stem cells(0.012394);Jak-STAT signaling pathway(0.026674);Insulin resistance(0.026674);Hunt…
PIK3CA_3_178952074_M1043I	3.46e-09	Cell cycle(0.0015629);Oocyte meiosis(0.02739);Hedgehog signaling pathway(0.013315);B cell receptor signaling pathway(0.040383);Progesterone-mediated oocyte maturation(0.042593);Leishmaniasis(0.037205);Basal cell carcinoma(0.021421);Bladder cancer(0.042593)
TP53_17_7577558_C242fs	4.7e-09	HIF-1 signaling pathway(0.0018577);FoxO signaling pathway(0.035613);Endocytosis(0.01844);mTOR signaling pathway(0.034572);PI3K-Akt signaling pathway(0.020419);Notch signaling pathway(0.017525);Focal adhesion(0.038128);Adherens junction(0.021302);Signaling pathways regulating pluripotency of stem cells(0.019085);Thyroid hormone signaling pathway(0.023685);AGE-RAGE signaling pathway in diabetic com…
DGKG_3_185986591_T372M	1.07e-08	Purine metabolism(0.049717);Pyrimidine metabolism(0.015456);Metabolic pathways(0.0096211);Spliceosome(0.013876);PPAR signaling pathway(0.029036);Cell adhesion molecules (CAMs)(0.024937);Toll-like receptor signaling pathway(0.027031);Intestinal immune network for IgA production(0.024937);Mineral absorption(0.003457);Measles(0.03296);Herpes simplex infection(0.002599);Systemic lupus erythematosus(0…
PIK3CA_3_178936095_Q546R	1.77e-08	Glycolysis / Gluconeogenesis(0.045732);Nucleotide excision repair(0.022662);Protein processing in endoplasmic reticulum(0.03471);Apoptosis(0.028759);Osteoclast differentiation(0.012338);Toll-like receptor signaling pathway(0.049113);NOD-like receptor signaling pathway(0.048993);RIG-I-like receptor signaling pathway(0.031523);Cytosolic DNA-sensing pathway(0.0427);Adipocytokine signaling pathway(0.…
SLC25A32_8_104419920_Q83E	2.36e-08	RNA transport(0.03589);RNA degradation(0.0029671);PPAR signaling pathway(0.0042025);Thyroid hormone signaling pathway(0.030409);Adipocytokine signaling pathway(0.030489)
SPRED3_19_38882864_S168in_frame_del	2.36e-08	RNA degradation(0.029433);Spliceosome(0.01183);MAPK signaling pathway(0.009927);FoxO signaling pathway(0.048808);Sphingolipid signaling pathway(0.018298);Protein processing in endoplasmic reticulum(0.0091153);Endocytosis(0.019521);Apoptosis(0.014339);TGF-beta signaling pathway(0.04009);Osteoclast differentiation(0.020192);Toll-like receptor signaling pathway(0.021546);RIG-I-like receptor signalin…
TP53_17_7578413_V173L	3.16e-08	Drug metabolism - other enzymes(0.01881);Ribosome biogenesis in eukaryotes(0.0079157);Protein processing in endoplasmic reticulum(0.039384);Pancreatic secretion(0.0033556)
EPPK1_8_144940540_G2294	3.83e-08	RNA degradation(0.00025563);Renin secretion(0.030648);Viral carcinogenesis(0.04837)
TBL1XR1_3_176769295_A141fs	5.65e-08	Lysine degradation(0.013245);Basal transcription factors(0.04089);cGMP-PKG signaling pathway(0.04089);Transcriptional misregulation in cancer(0.02314);Inflammatory bowel disease (IBD)(0.048983)
NRXN2_11_64457918_A270fs	6.82e-08	Purine metabolism(0.017405);Pyrimidine metabolism(0.010955);Metabolic pathways(0.027136);RNA degradation(0.047984);RNA polymerase(0.010177);Spliceosome(0.0007027);RIG-I-like receptor signaling pathway(0.013324);Cytosolic DNA-sensing pathway(0.00019045);TNF signaling pathway(0.0079462);Dopaminergic synapse(0.045114);Huntington's disease(0.037463);Chagas disease (American trypanosomiasis)(0.047635)…
PTEN_10_89720799_T319fs	8.23e-08	RNA degradation(0.040817);Oocyte meiosis(0.047028);MicroRNAs in cancer(0.037254);Bladder cancer(0.029936);Non-small cell lung cancer(0.040817);Central carbon metabolism in cancer(0.034021)
TMEM71_8_133764157_R63Q	9.92e-08	mRNA surveillance pathway(0.023871);Base excision repair(0.017505);Homologous recombination(0.036156);Cell cycle(0.00022321);Oocyte meiosis(0.0048872);p53 signaling pathway(0.015606);Progesterone-mediated oocyte maturation(0.038022);MicroRNAs in cancer(0.03399)
TP53_17_7578190_Y220S	1.19e-07	Spliceosome(0.0016718);Endocytosis(0.036683);Toll-like receptor signaling pathway(0.02539);Hepatitis C(0.047815);Influenza A(0.015954);Herpes simplex infection(0.00017988);Systemic lupus erythematosus(0.039798)
FAM21C_10_46254776_Y521S	1.57e-07	Cell cycle(7.6839e-06);Oocyte meiosis(0.010141);MicroRNAs in cancer(0.043409)
PLEKHH3_17_40826429_e2-2	1.57e-07	Ribosome(0.004915);DNA replication(0.041513)
MAP3K1_5_56177011_R763fs	1.71e-07	mRNA surveillance pathway(0.034553);MAPK signaling pathway(0.025016);ErbB signaling pathway(0.0013279);Ras signaling pathway(0.0090449);Rap1 signaling pathway(0.022404);cAMP signaling pathway(0.021652);Chemokine signaling pathway(0.028117);HIF-1 signaling pathway(0.040004);Phosphatidylinositol signaling system(0.028225);Phospholipase D signaling pathway(0.011829);mTOR signaling pathway(0.0023666)…
ZIC3_X_136652179_T452P	1.87e-07	Basal transcription factors(0.046795);Spliceosome(0.016836);MAPK signaling pathway(0.038474);RIG-I-like receptor signaling pathway(0.0065641);Cytosolic DNA-sensing pathway(0.035123);Huntington's disease(0.037144);Epithelial cell signaling in Helicobacter pylori infection(0.019101);Pathways in cancer(0.043613);Transcriptional misregulation in cancer(0.03062)
PIK3CA_3_178951957_M1004I	2.25e-07	Purine metabolism(0.0058867);Pyrimidine metabolism(0.0037562);Metabolic pathways(0.010625);RNA degradation(0.039632);RNA polymerase(0.016631);DNA replication(0.013473);Spliceosome(0.036895);Cell cycle(1.5091e-05);Oocyte meiosis(0.0087661);Tuberculosis(0.030977);Epstein-Barr virus infection(0.035785)
MEF2A_15_100252710_QQ422in_frame_del	2.97e-07	Inositol phosphate metabolism(0.001631);Phosphatidylinositol signaling system(0.022597);Wnt signaling pathway(0.0082589);Shigellosis(0.045459);HTLV-I infection(0.046863)
PIK3CA_3_178921553_N345K	4.26e-07	Cysteine and methionine metabolism(0.024948);Metabolic pathways(0.015247);DNA replication(0.0025977);FoxO signaling pathway(0.00093435);Cell cycle(0.00026471);Oocyte meiosis(0.001706);p53 signaling pathway(0.0063699);AMPK signaling pathway(0.015247);Longevity regulating pathway - mammal(0.015504);Longevity regulating pathway - multiple species(0.02727);NOD-like receptor signaling pathway(0.011844…
TP53_17_7577538_R248Q	4.26e-07	RNA degradation(0.026661);DNA replication(0.00011936);Sphingolipid signaling pathway(0.0087154);Cell cycle(3.1219e-05);Oocyte meiosis(0.012918);p53 signaling pathway(0.01579);Ubiquitin mediated proteolysis(0.027111);Gap junction(0.024884);NOD-like receptor signaling pathway(0.032488);GnRH signaling pathway(0.044659);Progesterone-mediated oocyte maturation(0.0064481);MicroRNAs in cancer(0.00090853…
GATA3_10_8115941_G431fs	4.64e-07	Rap1 signaling pathway(0.024469);Cytokine-cytokine receptor interaction(0.021429);Endocytosis(0.0052264);Synaptic vesicle cycle(0.015527);Mineral absorption(0.040797);Morphine addiction(0.022714)
CDH1_16_68844139_E243K	5.5e-07	mRNA surveillance pathway(0.030083);FoxO signaling pathway(0.030324);Endocytosis(0.045239);mTOR signaling pathway(0.0041612);Wnt signaling pathway(0.034352);TGF-beta signaling pathway(0.027862);VEGF signaling pathway(0.045865);Focal adhesion(0.042141);Jak-STAT signaling pathway(0.042514);Circadian rhythm(0.013279);Estrogen signaling pathway(0.041561);Thyroid hormone signaling pathway(0.025378);Gl…
GATA3_10_8115952_H435fs	5.5e-07	mRNA surveillance pathway(0.049373);ErbB signaling pathway(0.018873);Endocytosis(0.023568);Axon guidance(0.0071688);Regulation of actin cytoskeleton(0.016228);Epstein-Barr virus infection(0.02779);Glioma(0.028633);Melanoma(0.03968);Bladder cancer(0.015671);Chronic myeloid leukemia(0.027944)
RHPN2_19_33490566_Q384R	6.57e-07	Circadian entrainment(0.0040656);Oxytocin signaling pathway(0.028783);Systemic lupus erythematosus(0.047387)
TP53_17_7578271_H193R	7.15e-07	Purine metabolism(0.01793);Pyrimidine metabolism(0.011725);Metabolic pathways(0.010341);mRNA surveillance pathway(0.040804);RNA degradation(0.023172);RNA polymerase(0.0040088);TGF-beta signaling pathway(0.025166);Cytosolic DNA-sensing pathway(0.013509);Epstein-Barr virus infection(0.0030698)
PIK3CA_3_178928079_E453K	7.78e-07	Carbon metabolism(0.045732);RNA transport(0.001518);mRNA surveillance pathway(0.00036088);Ras signaling pathway(0.024153);cAMP signaling pathway(0.042861);Sphingolipid signaling pathway(0.0063284);AMPK signaling pathway(0.0088243);TGF-beta signaling pathway(0.020183);Osteoclast differentiation(0.046756);Focal adhesion(0.015718);Signaling pathways regulating pluripotency of stem cells(0.022657);Pl…
KGFLP2_9_41962410_NULL	1.02e-06	TGF-beta signaling pathway(0.0094731);Transcriptional misregulation in cancer(0.031412)
PIK3CA_3_178927980_C420R	1.11e-06	NA
NLGN4X_X_5821686_D365N	1.45e-06	Purine metabolism(0.030816);Pyrimidine metabolism(0.04873);RNA transport(0.034015);RNA degradation(0.035665);RNA polymerase(0.024681);Spliceosome(0.0076616);FoxO signaling pathway(0.025813);Cell cycle(6.4284e-05);Oocyte meiosis(0.019027);p53 signaling pathway(0.0010951);Apoptosis(0.042386);NOD-like receptor signaling pathway(0.04873);Progesterone-mediated oocyte maturation(0.026035);Type II diabe…
SERHL2_22_42970004_V296	1.56e-06	Ras signaling pathway(0.047458);cGMP-PKG signaling pathway(0.010702);cAMP signaling pathway(0.025706);Protein processing in endoplasmic reticulum(0.025548);mTOR signaling pathway(0.025548);AMPK signaling pathway(0.027323);Longevity regulating pathway - mammal(0.011713);Notch signaling pathway(0.033135);Hedgehog signaling pathway(0.027698);Cholinergic synapse(0.021358);Insulin secretion(0.029659);…
OR11H1_22_16449539_V89A	1.56e-06	DNA replication(0.03061);Cytokine-cytokine receptor interaction(0.0038035);Cell cycle(5.1912e-05);p53 signaling pathway(0.042251);TGF-beta signaling pathway(0.0059299);Hippo signaling pathway(0.016085);Adherens junction(0.009905);Signaling pathways regulating pluripotency of stem cells(0.0021666);Antigen processing and presentation(0.020106);Aldosterone synthesis and secretion(0.036421);Cocaine a…
MLL3_7_151970859_G315S	2.03e-06	Purine metabolism(0.041429);Glucagon signaling pathway(0.038159)
DCHS1_11_6662745_33in_frame_insL	7.61e-06	MAPK signaling pathway(0.032334);Ras signaling pathway(0.013756);Rap1 signaling pathway(0.038803);Chemokine signaling pathway(0.0090713);Sphingolipid signaling pathway(0.00071334);Phospholipase D signaling pathway(0.01005);PI3K-Akt signaling pathway(0.020086);AMPK signaling pathway(0.0012627);Apoptosis(0.006184);Longevity regulating pathway - mammal(0.032236);Adrenergic signaling in cardiomyocyte…
CTU2_16_88780635_T438fs	9.78e-06	Purine metabolism(0.0025869);Pyrimidine metabolism(0.00037072);Metabolic pathways(0.0049454);RNA degradation(0.01106);RNA polymerase(0.0043445);Basal transcription factors(0.00051781);Base excision repair(0.016956);MAPK signaling pathway(0.022912);NF-kappa B signaling pathway(0.022292);Osteoclast differentiation(0.00070323);NOD-like receptor signaling pathway(0.03046);RIG-I-like receptor signalin…
SLC35G6_17_7386217_V305A	1.92e-05	Purine metabolism(8.6619e-05);Pyrimidine metabolism(0.00016777);Metabolic pathways(0.00086999);Ribosome(0.0040294);RNA polymerase(0.00013667);Cytosolic DNA-sensing pathway(0.00097829);T cell receptor signaling pathway(0.0044561);B cell receptor signaling pathway(0.0050262);Parkinson's disease(0.022441);Huntington's disease(0.021498);Epstein-Barr virus infection(0.00011655);Small cell lung cancer(…
TP53_17_7578442_Y163C	2.45e-05	Cytokine-cytokine receptor interaction(0.00017644);NF-kappa B signaling pathway(0.0020173);AMPK signaling pathway(0.048039);Osteoclast differentiation(0.042339);Cell adhesion molecules (CAMs)(0.048798);Antigen processing and presentation(0.00878);Toll-like receptor signaling pathway(0.0044246);Jak-STAT signaling pathway(0.020262);tural killer cell mediated cytotoxicity(0.021566);Intestinal immune…
CCAR1_10_70509285_R324fs	3.4e-05	RNA degradation(0.016402);Spliceosome(0.035942);Base excision repair(0.047099)
OR2T34_1_248737734_H109Y	3.95e-05	DNA replication(0.00047457);Spliceosome(0.0024073);Cell cycle(0.0014604);Cell adhesion molecules (CAMs)(0.030423);MicroRNAs in cancer(0.030486);Prostate cancer(0.036589);Melanoma(0.042056);Bladder cancer(0.049616);Small cell lung cancer(0.042444);Non-small cell lung cancer(0.035342);Primary immunodeficiency(0.027117);Viral myocarditis(0.048155);
TBX3_12_115118782_H187Y	3.95e-05	Parkinson's disease(0.032393)
ERBB2_17_37880261_D739Y	4.58e-05	MAPK signaling pathway(0.018021);Ras signaling pathway(0.042249);cAMP signaling pathway(0.022673);Chemokine signaling pathway(0.035485);Lysosome(0.045732);Apoptosis(0.028759);TGF-beta signaling pathway(0.039099);Toll-like receptor signaling pathway(0.025669);RIG-I-like receptor signaling pathway(0.01133);T cell receptor signaling pathway(0.013743);B cell receptor signaling pathway(0.010316);TNF s…
TP53_17_7577094_R282W	0.126762	Basal transcription factors(0.036497);MAPK signaling pathway(0.011283);Ras signaling pathway(0.0036679);Rap1 signaling pathway(0.0054532);Calcium signaling pathway(0.013516);Chemokine signaling pathway(0.02652);Phospholipase D signaling pathway(0.0096109);Endocytosis(0.012325);mTOR signaling pathway(0.02801);PI3K-Akt signaling pathway(0.045748);Vascular smooth muscle contraction(0.017039);Focal a…
PIK3CA_3_178938934_E726K	4.9e-05	Proteasome(0.048716);Rap1 signaling pathway(0.022191);Cytokine-cytokine receptor interaction(0.015024);NF-kappa B signaling pathway(0.026981);FoxO signaling pathway(0.044529);p53 signaling pathway(0.022287);Lysosome(0.048716);Endocytosis(0.040781);Longevity regulating pathway - multiple species(0.039384);Osteoclast differentiation(0.015544);Hippo signaling pathway(0.033223);Cell adhesion molecule…
RUNX1_21_36252994_D96fs	4.9e-05	Ras signaling pathway(0.03565);Rap1 signaling pathway(0.014439);Phospholipase D signaling pathway(0.010993);Hippo signaling pathway(0.041131);Adipocytokine signaling pathway(0.043328);Aldosterone synthesis and secretion(0.020121);Insulin resistance(0.027782);Non-alcoholic fatty liver disease (NAFLD)(0.024746);Bacterial invasion of epithelial cells(0.033371);HTLV-I infection(0.001535);Pathways in …
ENSG00000210082_MT_2627_NULL	5.24e-05	Sphingolipid signaling pathway(0.02429);Cell cycle(0.0012024);Oocyte meiosis(0.0079987);p53 signaling pathway(0.049162);VEGF signaling pathway(0.037034);Alzheimer's disease(0.0046036);Amyotrophic lateral sclerosis (ALS)(0.0097885);Huntington's disease(0.045904);Small cell lung cancer(0.042226)
HLA-DRB6_6_32520834_NULL	5.24e-05	Proteasome(0.017208);ErbB signaling pathway(0.035278);Ras signaling pathway(0.016807);Rap1 signaling pathway(0.03309);cGMP-PKG signaling pathway(0.00083328);Cytokine-cytokine receptor interaction(0.019599);Chemokine signaling pathway(0.0063676);NF-kappa B signaling pathway(0.022758);HIF-1 signaling pathway(0.0069051);FoxO signaling pathway(0.021048);Phosphatidylinositol signaling system(0.010114)…
EPPK1_8_144940290_D2378H	6.12e-05	DNA replication(0.0045902);ErbB signaling pathway(0.020366);Cell cycle(0.00012448);MicroRNAs in cancer(0.027082);Endometrial cancer(0.010773);Thyroid cancer(0.034602);Bladder cancer(0.00048722);Chronic myeloid leukemia(0.024493);Non-small cell lung cancer(0.022472)
MAPK4_18_48190626_V100M	7.74e-05	mRNA surveillance pathway(0.016205);RNA degradation(0.019856);Spliceosome(0.042852);Oocyte meiosis(0.024422);Ubiquitin mediated proteolysis(0.025495);Longevity regulating pathway - multiple species(0.046959)
ESYT1_12_56532266_R816W	0.000105	RNA degradation(0.03961);Spliceosome(0.014238);Circadian rhythm(0.046467);Dopaminergic synapse(0.03189)
PCMTD1_8_52733164_P274R	0.000105	DNA replication(0.0012255);Spliceosome(0.021931);Legionellosis(0.042671)
PACS2_14_105858022_P635L	0.000122	Ras signaling pathway(0.0031537);cGMP-PKG signaling pathway(0.041581);Chemokine signaling pathway(0.040869);FoxO signaling pathway(0.037765);Sphingolipid signaling pathway(0.016366);Phospholipase D signaling pathway(0.0032303);Cell cycle(0.028253);Oocyte meiosis(0.00040225);p53 signaling pathway(0.031015);PI3K-Akt signaling pathway(0.043575);Dorso-ventral axis formation(0.0023549);Osteoclast diff…
PRRX1_1_170695530_A196V	0.000131	Ras signaling pathway(0.023889);cAMP signaling pathway(0.028917);Endocytosis(0.020676);Adherens junction(0.040199);Gap junction(0.033103);Insulin signaling pathway(0.038673);Melanoma(0.044932)
PCDHA8_5_140221195_G97R	0.000141	DNA replication(0.021422)
PIK3CA_3_178916876_R88Q	0.00016	Sphingolipid signaling pathway(0.010056);TNF signaling pathway(0.025046);Dopaminergic synapse(0.01558);Non-alcoholic fatty liver disease (NAFLD)(0.046189);Amyotrophic lateral sclerosis (ALS)(0.036889);Pertussis(0.0281);Chagas disease (American trypanosomiasis)(0.029468);Tuberculosis(0.037714)
PIK3CA_3_178928060_PVPHGLEDL447in_frame_del	0.00016	RNA degradation(0.04192);Oocyte meiosis(0.0030894);GnRH signaling pathway(0.045026);Progesterone-mediated oocyte maturation(0.039613);Aldosterone synthesis and secretion(0.04948);Prion diseases(0.047946);Renal cell carcinoma(0.031127)
ENSG00000264673_17_16692262_NULL	0.00016	Ras signaling pathway(0.027795);Rap1 signaling pathway(0.031688);cGMP-PKG signaling pathway(0.0016852);cAMP signaling pathway(0.016751);Chemokine signaling pathway(0.034645);Phospholipase D signaling pathway(0.019208);PI3K-Akt signaling pathway(0.019767);VEGF signaling pathway(0.024817);Focal adhesion(0.017227);Platelet activation(6.9093e-05);Toll-like receptor signaling pathway(0.036246);Jak-STA…
TINAG_6_54214608_R332W	0.00016	Carbon metabolism(0.0075797);Biosynthesis of amino acids(0.038639);Ribosome biogenesis in eukaryotes(0.02704);Non-homologous end-joining(0.038639);HIF-1 signaling pathway(0.014535);Cell cycle(0.017599);p53 signaling pathway(0.031308);Osteoclast differentiation(0.042736);RIG-I-like receptor signaling pathway(0.032959);Adipocytokine signaling pathway(0.026744);Insulin resistance(0.038164);Hepatitis…
PCDHGB4_5_140769441_D664N	0.000186	Chemokine signaling pathway(0.028824);TGF-beta signaling pathway(0.0069456);Adherens junction(0.036051);Fc gamma R-mediated phagocytosis(0.042256)
CDH1_16_68835596_R63*	0.000342	Ribosome(0.0025533);Cytokine-cytokine receptor interaction(0.033729);Sphingolipid signaling pathway(0.038101);Phospholipase D signaling pathway(0.015751);Neuroactive ligand-receptor interaction(0.049759);PI3K-Akt signaling pathway(0.033695);AMPK signaling pathway(0.046764);VEGF signaling pathway(0.0054439);Adherens junction(0.048495);Tight junction(0.042923);Hematopoietic cell lineage(0.049759);t…
CDKN1B_12_12870853_S27*	0.000366	Lysine degradation(4.6445e-05);Hedgehog signaling pathway(0.033151);MicroRNAs in cancer(0.023189)
OR7C1_19_14910637_T105fs	0.000387	cGMP-PKG signaling pathway(0.020895);Neuroactive ligand-receptor interaction(0.024726);Cell cycle(0.037278);Adrenergic signaling in cardiomyocytes(0.011891);Notch signaling pathway(0.029162);TGF-beta signaling pathway(0.001456);Hippo signaling pathway(0.04605);Adherens junction(0.026933);Thyroid hormone signaling pathway(0.035406);Glucagon signaling pathway(0.043986);Aldosterone synthesis and sec…
MARCH5_10_94109244_R170C	0.000387	RNA transport(0.019374);DNA replication(0.025553)
SLC38A10_17_79219501_I1072in_frame_del	0.000387	Spliceosome(0.0087598);Rap1 signaling pathway(0.028268);Calcium signaling pathway(0.012225);cGMP-PKG signaling pathway(0.023073);Cytokine-cytokine receptor interaction(0.05);Endocytosis(0.047417);mTOR signaling pathway(0.038013);PI3K-Akt signaling pathway(0.013878);AMPK signaling pathway(0.024054);Longevity regulating pathway - mammal(0.013925);Adrenergic signaling in cardiomyocytes(0.026748);Hip…
CLIP1_12_122825432_L773	0.000447	Pyrimidine metabolism(0.018997);Cysteine and methionine metabolism(0.030547);Metabolic pathways(0.025708);DNA replication(0.021269);MAPK signaling pathway(0.038848);Sphingolipid signaling pathway(0.034559);Cell cycle(0.049147);Longevity regulating pathway - mammal(0.04688);Adrenergic signaling in cardiomyocytes(0.012831);Osteoclast differentiation(0.025517);NOD-like receptor signaling pathway(0.0…
MYH6_14_23863422_T847M	0.000516	Rap1 signaling pathway(0.047541);Cytokine-cytokine receptor interaction(0.049136);Neuroactive ligand-receptor interaction(0.040779);AMPK signaling pathway(0.031865);Focal adhesion(0.047128);Hematopoietic cell lineage(0.040779)
PCDH19_X_99662740_R286C	0.000545	NF-kappa B signaling pathway(0.029729);Notch signaling pathway(0.049955);Osteoclast differentiation(0.033929);B cell receptor signaling pathway(0.014193);Fc epsilon RI signaling pathway(0.045459);Leukocyte transendothelial migration(0.011283);Intestinal immune network for IgA production(0.020185);Thyroid hormone signaling pathway(0.043571);Autoimmune thyroid disease(0.0027235);Allograft rejection…
IL17B_5_148756510_R34W	0.000545	mRNA surveillance pathway(0.039226);DNA replication(0.0021123);MAPK signaling pathway(0.046917);Cytokine-cytokine receptor interaction(0.042056);HIF-1 signaling pathway(0.044518);FoxO signaling pathway(0.010308);Cell cycle(6.2188e-06);Oocyte meiosis(0.0035426);p53 signaling pathway(0.026413);PI3K-Akt signaling pathway(0.044108);Cell adhesion molecules (CAMs)(0.045353);Jak-STAT signaling pathway(0…
NBPF10_1_145323667_D1168E	0.000545	DNA replication(0.0090058);Phospholipase D signaling pathway(0.044668);Cell cycle(0.00049513);Endocytosis(0.043736);HTLV-I infection(0.016264);Pathways in cancer(0.017312);MicroRNAs in cancer(0.0089805);Glioma(0.028479);Prostate cancer(0.034321);Melanoma(0.021674);Bladder cancer(0.014147);Chronic myeloid leukemia(0.02998)
ACPP_3_132047117_R43W	0.000628	mRNA surveillance pathway(0.044776);Nucleotide excision repair(0.046514);Lysosome(0.032734);AMPK signaling pathway(0.035628);Adrenergic signaling in cardiomyocytes(0.049242);Osteoclast differentiation(0.037689);Adherens junction(0.046071);Neurotrophin signaling pathway(0.013344);Insulin signaling pathway(0.020229);Mineral absorption(0.032734);Shigellosis(0.0052729);Salmonella infection(0.034973);…
FMN2_1_240370352_S747F	0.000668	DNA replication(0.046919);Cell cycle(4.6982e-06);Oocyte meiosis(0.0033992);Notch signaling pathway(0.046839);TGF-beta signaling pathway(0.008912);Progesterone-mediated oocyte maturation(0.019611);Salivary secretion(0.034816);Epstein-Barr virus infection(0.011934)
IQCJ-SCHIP1_3_159482272_S12in_frame_del	0.000668	DNA replication(0.0010898);Spliceosome(0.047059);FoxO signaling pathway(0.020645);Cell cycle(5.1873e-06);Oocyte meiosis(0.001205);p53 signaling pathway(0.012538);RIG-I-like receptor signaling pathway(0.036482);Progesterone-mediated oocyte maturation(0.03231);Prion diseases(0.039865);MicroRNAs in cancer(0.026723)
POLR2B_4_57876368_NULL	0.000889	Lysine degradation(0.031198);p53 signaling pathway(0.024644);Circadian rhythm(0.0037717);Circadian entrainment(0.034015);Neurotrophin signaling pathway(0.030949);Staphylococcus aureus infection(0.035462)
CHEK2P2_15_20496657_NULL	0.00118017	Cell cycle(0.021444);Hepatitis C(0.042946);Transcriptional misregulation in cancer(0.029861)
FUT2_19_49206674_W154*	0.00133722	Huntington's disease(0.0078438)
SKIDA1_10_21805466_429in_frame_insEE	0.00133722	Glycolysis / Gluconeogenesis(0.043236);Ribosome(0.0021181);RNA transport(0.039039);RNA degradation(0.010232);cGMP-PKG signaling pathway(0.0078473);HIF-1 signaling pathway(0.045449);Cell cycle(0.03679);Wnt signaling pathway(0.040641);TGF-beta signaling pathway(0.033672);Circadian entrainment(0.0064707);Huntington's disease(0.028146);Hepatitis B(0.042168);HTLV-I infection(0.040956);Herpes simplex i…
RIMBP3B_22_21742598_R1484K	0.00133722	Glycolysis / Gluconeogenesis(0.0042854);Metabolic pathways(0.031536);Carbon metabolism(0.0042854);Biosynthesis of amino acids(0.026428);RNA transport(0.0085558);RNA polymerase(0.025657);p53 signaling pathway(0.0099225);PI3K-Akt signaling pathway(0.04505);Apoptosis(0.044123);Osteoclast differentiation(0.042341);Toll-like receptor signaling pathway(0.039725);NOD-like receptor signaling pathway(0.02…
CRISPLD1_8_75927084_R36W	0.00141888	Lysine degradation(0.022162);Ribosome biogenesis in eukaryotes(0.030144);mRNA surveillance pathway(0.020849);RNA degradation(0.0040782);Spliceosome(6.6599e-07);FoxO signaling pathway(0.024601);Cell cycle(0.049798);Oocyte meiosis(9.9353e-05);p53 signaling pathway(0.047085);Longevity regulating pathway - multiple species(0.0010043);Adrenergic signaling in cardiomyocytes(0.023614);Hedgehog signaling…
RBM12_20_34240740_838in_frame_insGP	0.00141888	Glycolysis / Gluconeogenesis(0.048285);Carbon metabolism(0.048285);Biosynthesis of amino acids(0.01863);Lysosome(0.048285);Toll-like receptor signaling pathway(0.030035);Cytosolic DNA-sensing pathway(0.048038);tural killer cell mediated cytotoxicity(0.01968);Legionellosis(0.031975);African trypanosomiasis(0.02093);Malaria(0.013345);Herpes simplex infection(0.0074538);Pancreatic cancer(0.026768);B…
OR4F17_19_111016_F113C	0.0015143	MAPK signaling pathway(0.0053601);Ras signaling pathway(0.0015113);Rap1 signaling pathway(0.034973);cGMP-PKG signaling pathway(0.0031783);cAMP signaling pathway(0.022688);Chemokine signaling pathway(0.017638);HIF-1 signaling pathway(0.044413);Sphingolipid signaling pathway(0.029078);Apoptosis(0.027252);Osteoclast differentiation(0.012846);Hippo signaling pathway(0.029363);Adherens junction(0.0327…
MT-ND5_MT_13556_W407*	0.001734	Acute myeloid leukemia(0.035805)
MUC20_3_195452649_P392L	0.00184951	Lysine degradation(0.03342);Glycerolipid metabolism(0.0070571);Glycerophospholipid metabolism(0.0070571);Calcium signaling pathway(0.019196);Phosphatidylinositol signaling system(0.0021911);Phospholipase D signaling pathway(0.0028077);mTOR signaling pathway(0.023308);Platelet activation(0.0095464);Toll-like receptor signaling pathway(0.031384);Fc epsilon RI signaling pathway(0.015092);Fc gamma R-…
RGPD3_2_107040572_H1284R	0.00211514	Ribosome biogenesis in eukaryotes(0.014911);Ras signaling pathway(0.030461);Rap1 signaling pathway(0.019974);cGMP-PKG signaling pathway(0.034139);Sphingolipid signaling pathway(0.026065);Vascular smooth muscle contraction(0.022078);Wnt signaling pathway(0.045019);Dorso-ventral axis formation(0.0018728);Axon guidance(0.024299);VEGF signaling pathway(0.0056471);Focal adhesion(0.015133);Gap junction…
GATA3_10_8111494_R331fs	0.00277512	Toll-like receptor signaling pathway(0.011165);NOD-like receptor signaling pathway(0.0099277);RIG-I-like receptor signaling pathway(0.0051877);Legionellosis(0.0041356);Leishmaniasis(0.0099277);Toxoplasmosis(0.015489);Measles(0.043097);Chronic myeloid leukemia(0.022966);Inflammatory bowel disease (IBD)(0.0462)
PCDH12_5_141324955_1182in_frame_insSSS	0.00316538	MAPK signaling pathway(0.019472);NF-kappa B signaling pathway(0.039271);Ubiquitin mediated proteolysis(0.022953);Antigen processing and presentation(0.0042395);tural killer cell mediated cytotoxicity(0.022953);Type I diabetes mellitus(0.033391);Alzheimer's disease(0.022005);African trypanosomiasis(0.0082631);Malaria(0.0070551);Tuberculosis(0.040554);Measles(0.036938);Inflammatory bowel disease (I…
CCDC66_3_56650054_607in_frame_insP	0.0041076	Glutathione metabolism(0.011758);Legionellosis(0.041453)
PARP4_13_25058867_V458I	0.0041076	Metabolic pathways(0.034688);Basal transcription factors(0.019622);Spliceosome(0.022796);Nucleotide excision repair(0.045751);ErbB signaling pathway(0.03823);Rap1 signaling pathway(0.0048004);FoxO signaling pathway(0.011553);Cell cycle(0.014113);Oocyte meiosis(0.040172);AMPK signaling pathway(0.034688);Adrenergic signaling in cardiomyocytes(0.0089607);VEGF signaling pathway(0.016687);Focal adhesi…
DGKB_7_14880851_S13L	0.00464687	Spliceosome(0.00044599);T cell receptor signaling pathway(0.046933);B cell receptor signaling pathway(0.012679);Neurotrophin signaling pathway(0.042337);Glioma(0.025983)
ODF1_8_103573011_NPCSPCNPC12in_frame_del	0.00464687	Cysteine and methionine metabolism(0.016064);PPAR signaling pathway(0.040796);Rap1 signaling pathway(0.041625);Calcium signaling pathway(0.040397);HIF-1 signaling pathway(0.023085);Sphingolipid signaling pathway(0.01513);Phospholipase D signaling pathway(0.020755);Hedgehog signaling pathway(0.046971);VEGF signaling pathway(0.018717);B cell receptor signaling pathway(0.039211);Fc epsilon RI signal…
CEP164_11_117252486_P494fs	0.00491363	Lysine degradation(0.035671);Ras signaling pathway(0.038633);cGMP-PKG signaling pathway(0.043233);Lysosome(0.044269);Endocytosis(0.015976);Longevity regulating pathway - multiple species(0.032491);Gap junction(0.021425);Cholinergic synapse(0.034444);Insulin signaling pathway(0.043233);Thyroid hormone signaling pathway(0.029909);Alcoholism(0.0076727);Colorectal cancer(0.039722);Melanoma(0.044841)
LIPE_19_42911525_L646	0.00491363	Toll-like receptor signaling pathway(0.033967);Fc gamma R-mediated phagocytosis(0.022809);Intestinal immune network for IgA production(0.020185);Circadian entrainment(0.035463);Retrograde endocannabinoid signaling(0.043869);GABAergic synapse(0.020185);Thyroid hormone signaling pathway(0.043571);Oxytocin signaling pathway(0.032681);Aldosterone synthesis and secretion(0.028447);Aldosterone-regulate…
PRKRA_2_179315735_A8fs	0.00558334	Purine metabolism(0.014026);Pyrimidine metabolism(0.021733);Metabolic pathways(0.039857);DNA replication(0.013164);MAPK signaling pathway(0.0083617);Ras signaling pathway(0.027781);Cell cycle(0.034856);p53 signaling pathway(0.025393);PI3K-Akt signaling pathway(0.012417);Focal adhesion(0.036999);Synaptic vesicle cycle(0.035836);Insulin secretion(0.034722);Endocrine and other factor-regulated calci…
HNF1A_12_121434630_F352fs	0.00590099	Arachidonic acid metabolism(0.025366);cGMP-PKG signaling pathway(0.028743);Chemokine signaling pathway(0.048596);Sphingolipid signaling pathway(0.041655);Protein processing in endoplasmic reticulum(0.026479);AMPK signaling pathway(0.028135);Apoptosis(0.03984);Adrenergic signaling in cardiomyocytes(0.015886);TGF-beta signaling pathway(0.030734);Signaling pathways regulating pluripotency of stem ce…
LRRC37A4P_17_43591861_NULL	0.00590099	Inositol phosphate metabolism(0.034414);Cytokine-cytokine receptor interaction(0.0041118);NF-kappa B signaling pathway(0.0096914);HIF-1 signaling pathway(0.046761);Phosphatidylinositol signaling system(0.042237);PI3K-Akt signaling pathway(0.030174);Cell adhesion molecules (CAMs)(0.034414);Toll-like receptor signaling pathway(0.014773);Jak-STAT signaling pathway(0.016366);tural killer cell mediate…
HOXB1_17_46608184_28in_frame_insHSA	0.00626995	DNA replication(0.036858);Spliceosome(0.0047078);Notch signaling pathway(0.036497);Cell adhesion molecules (CAMs)(0.030583);Jak-STAT signaling pathway(0.025168);Intestinal immune network for IgA production(0.030583);Type I diabetes mellitus(0.030583);African trypanosomiasis(0.036858);Epstein-Barr virus infection(0.02588);Autoimmune thyroid disease(0.0043643);Systemic lupus erythematosus(1.5556e-0…
RUNX1_21_36252856_R142fs	0.00711265	Cytokine-cytokine receptor interaction(0.039095);Phospholipase D signaling pathway(0.021185);Cell cycle(0.025115);PI3K-Akt signaling pathway(0.04484);Longevity regulating pathway - multiple species(0.034273);Hippo signaling pathway(0.036603);Focal adhesion(0.029012);Platelet activation(0.013298);Regulation of actin cytoskeleton(0.043311);Bacterial invasion of epithelial cells(0.047603);Pathogenic…
TMPRSS6_22_37465386_e15-2	0.00855691	Carbon metabolism(0.036481);Ribosome biogenesis in eukaryotes(0.034303);Nucleotide excision repair(0.014386);Neuroactive ligand-receptor interaction(0.034303);p53 signaling pathway(0.025184);Peroxisome(0.036481);Wnt signaling pathway(0.048653);RIG-I-like receptor signaling pathway(0.049427);Neurotrophin signaling pathway(0.019116);Regulation of actin cytoskeleton(0.041384);Amyotrophic lateral scl…
PIK3CA_3_178928086_L456fs	0.00855691	Pyrimidine metabolism(0.039598);Lysine degradation(0.031774);RNA polymerase(0.020728);Phospholipase D signaling pathway(0.025451);Apoptosis(0.042079);Wnt signaling pathway(0.035843);Toll-like receptor signaling pathway(0.0081407);NOD-like receptor signaling pathway(0.039598);Prolactin signaling pathway(0.033705);Pertussis(0.0031066);Legionellosis(0.022846);Toxoplasmosis(0.010763);Tuberculosis(0.0…
PKD1L2_16_81242149_N236fs	0.00908083	Oocyte meiosis(0.027059);p53 signaling pathway(0.031076)
CYP1A2_15_75047325_V483M	0.0109551	Glutathione metabolism(0.023005);Regulation of autophagy(0.023005);Progesterone-mediated oocyte maturation(0.043804);Herpes simplex infection(0.030231)
SCARNA9_11_93454832_NULL	0.0116161	Glutathione metabolism(0.03314);Basal transcription factors(0.0066055);Focal adhesion(0.029391);Cell adhesion molecules (CAMs)(0.040337);Toll-like receptor signaling pathway(0.022504);NOD-like receptor signaling pathway(0.039338);TNF signaling pathway(0.033198);Intestinal immune network for IgA production(0.040337);Type I diabetes mellitus(0.040337);Shigellosis(0.027435);Salmonella infection(0.04…
DMD_X_32380914_K1772N	0.0123146	Glycolysis / Gluconeogenesis(0.045732);Carbon metabolism(0.0023202);Biosynthesis of amino acids(0.017564);RNA transport(0.022771);RNA degradation(0.012286);Cell cycle(0.043157);p53 signaling pathway(0.0427);Mineral absorption(0.045732);Primary immunodeficiency(0.046123)
PPFIA4_1_203023240_P584fs	0.012985	Lysine degradation(0.023372);Spliceosome(0.0091008);MAPK signaling pathway(6.8452e-05);ErbB signaling pathway(0.002712);Ras signaling pathway(0.042602);Rap1 signaling pathway(0.015841);cGMP-PKG signaling pathway(0.023603);Chemokine signaling pathway(0.044657);Sphingolipid signaling pathway(0.035688);Phospholipase D signaling pathway(0.024324);Endocytosis(0.015841);Apoptosis(0.0041444);VEGF signal…
POTEC_18_14535001_G272	0.012985	Ubiquitin mediated proteolysis(0.039885);TGF-beta signaling pathway(0.016038);Focal adhesion(0.044138);Regulation of actin cytoskeleton(0.038357);Glucagon signaling pathway(0.047007)
ARHGEF17_11_73020375_235in_frame_insS	0.0146553	Cell cycle(0.029913);Adherens junction(0.0073043);Primary immunodeficiency(0.030593)
MAP3K1_5_56181812_V1346in_frame_del	0.0224024	Endocytosis(0.0091437)
NCOA3_20_46279815_QQQ1251in_frame_del	0.0224024	Arachidonic acid metabolism(0.010915);Spliceosome(0.0081552);Neuroactive ligand-receptor interaction(0.025638);Transcriptional misregulation in cancer(0.0049016)
GATA3_10_8115955_S437fs	0.0236954	Regulation of autophagy(0.037224);TGF-beta signaling pathway(0.030458);Hippo signaling pathway(0.0021181);Cholinergic synapse(0.036451);Melanogenesis(0.038779);Glucagon signaling pathway(0.045612);AGE-RAGE signaling pathway in diabetic complications(0.023392);Parkinson's disease(0.041094);Amyotrophic lateral sclerosis (ALS)(0.022548);Malaria(0.01308);Staphylococcus aureus infection(0.037224);Tube…
ATN1_12_7045892_Q491in_frame_del	0.0250581	Purine metabolism(0.043906);Spliceosome(0.030811);cGMP-PKG signaling pathway(0.03765);Signaling pathways regulating pluripotency of stem cells(0.042139);NOD-like receptor signaling pathway(0.032727);TNF signaling pathway(0.032145);Circadian entrainment(0.04169);Dopaminergic synapse(0.03765);Glucagon signaling pathway(0.033971);Shigellosis(0.0083328);Herpes simplex infection(0.024135)
TNS1_2_218712887_Q659in_frame_del	0.0280066	Cell cycle(0.045769);Pathogenic Escherichia coli infection(0.025355);Influenza A(0.027981);Herpes simplex infection(0.028013);Transcriptional misregulation in cancer(0.0325);Asthma(0.0094499);Autoimmune thyroid disease(0.025606);Systemic lupus erythematosus(0.010093);Allograft rejection(0.0074647)
ASPHD1_16_29912802_172in_frame_insG	0.0280066	Spliceosome(0.023662);Proteasome(0.044685);Amphetamine addiction(0.039619)
GINS4_8_41397268_S123	0.0295997	Spliceosome(0.01956);Ras signaling pathway(0.043512);cGMP-PKG signaling pathway(0.036376);cAMP signaling pathway(0.00051582);FoxO signaling pathway(0.032181);Sphingolipid signaling pathway(0.032392);Ubiquitin mediated proteolysis(0.024812);Protein processing in endoplasmic reticulum(0.023673);Apoptosis(0.011735);Longevity regulating pathway - mammal(0.010442);Longevity regulating pathway - multip…
LRRC41_1_46768864_P44R	0.0352482	RNA transport(0.046759);Neuroactive ligand-receptor interaction(0.0034635);Maturity onset diabetes of the young(0.013637)
RRN3P2_16_29110458_NULL	0.0394925	Drug metabolism - other enzymes(0.027294);Ras signaling pathway(0.0021397);Rap1 signaling pathway(0.010526);cAMP signaling pathway(0.041707);Endocytosis(0.036571);PI3K-Akt signaling pathway(0.03472);Adrenergic signaling in cardiomyocytes(0.039475);RIG-I-like receptor signaling pathway(0.013118);tural killer cell mediated cytotoxicity(0.046453);T cell receptor signaling pathway(0.047686);TNF signa…
ZNF268_12_133780972_F901in_frame_del	0.0466466	Lysine degradation(0.021276);Protein processing in endoplasmic reticulum(0.0036216);Cell adhesion molecules (CAMs)(0.03373);Signaling pathways regulating pluripotency of stem cells(0.041241);Mineral absorption(0.0048864);Transcriptional misregulation in cancer(0.049541)
RBM5_3_50155888_*816fs	0.0466466	RNA transport(0.024263);Cell adhesion molecules (CAMs)(0.0048463);Toll-like receptor signaling pathway(0.026725);Transcriptional misregulation in cancer(0.039407);Inflammatory bowel disease (IBD)(0.042443);Rheumatoid arthritis(0.030827)
KRTAP5-1_11_1606146_111in_frame_insG	0.0485017	Purine metabolism(0.0454);Ribosome biogenesis in eukaryotes(0.0023524);RNA degradation(0.027225);cGMP-PKG signaling pathway(0.046795);Cytokine-cytokine receptor interaction(0.027225);NF-kappa B signaling pathway(0.046795);HIF-1 signaling pathway(0.028548);mTOR signaling pathway(0.03981);Adrenergic signaling in cardiomyocytes(0.028548);Adherens junction(0.016163);Signaling pathways regulating plur…
DDHD1_14_53619480_112in_frame_insGG	0.0485017	RNA transport(0.0018792);Basal transcription factors(0.030341);Spliceosome(0.00657);Non-homologous end-joining(0.014476);Phospholipase D signaling pathway(0.049725);mTOR signaling pathway(0.023907);Notch signaling pathway(0.02895)
OTOF_2_26707384_T388M	0.0485017	Cytokine-cytokine receptor interaction(0.027387);NF-kappa B signaling pathway(0.045632);NOD-like receptor signaling pathway(0.0164);Jak-STAT signaling pathway(0.0028996);Shigellosis(0.028218);Pertussis(0.028218);Legionellosis(0.017412);African trypanosomiasis(0.0053922);Malaria(0.0043236);Amoebiasis(0.012036);Staphylococcus aureus infection(0.023408);Tuberculosis(0.011493);Measles(0.019613);Influ…
WDR87_19_38377392_VREEEE2301in_frame_del	0.0485017	Endocytosis(0.021055);Phagosome(0.0059422);TGF-beta signaling pathway(0.020015);Adherens junction(0.0082081);Insulin secretion(0.029087);Non-alcoholic fatty liver disease (NAFLD)(0.032296);Vasopressin-regulated water reabsorption(0.037977);Huntington's disease(0.043653);Measles(0.010328);Arrhythmogenic right ventricular cardiomyopathy (ARVC)(0.039778)
AKAP17A_X_1719897_P500A	0.0511584	RNA transport(0.0020621);Basal transcription factors(0.045632);Ubiquitin mediated proteolysis(0.0013182);Endocytosis(0.023107);Hippo signaling pathway(0.019613);Pathways in cancer(0.026976);Colorectal cancer(0.037727);Thyroid cancer(0.0048673);Melanoma(0.043073);Viral myocarditis(0.028479);
ENSG00000238643_GL000229.1_17347_NULL	0.0605311	RNA transport(0.0024503);Longevity regulating pathway - multiple species(0.042192);Regulation of lipolysis in adipocytes(0.0099211);Carbohydrate digestion and absorption(0.034751);Morphine addiction(0.032426);Measles(0.036819)
MUC20_3_195452814_T447M	0.071145	Cytosolic DNA-sensing pathway(0.028847);Intestinal immune network for IgA production(0.0076787);Type I diabetes mellitus(0.0076787);Pertussis(0.030112);Leishmaniasis(0.03938);Malaria(0.020056);Amoebiasis(0.015455);Autoimmune thyroid disease(0.00094269);Inflammatory bowel disease (IBD)(0.025942);Systemic lupus erythematosus(0.010443);Rheumatoid arthritis(0.012688);Allograft rejection(0.0076787);Gr…
LY9_1_160769623_I29L	0.071145	MAPK signaling pathway(0.031788);Rap1 signaling pathway(0.032667);cGMP-PKG signaling pathway(0.01076);Phosphatidylinositol signaling system(0.012384);Phospholipase D signaling pathway(0.006211);Phagosome(0.047523);Peroxisome(0.035908);TGF-beta signaling pathway(0.0012455);Hippo signaling pathway(0.00026934);Focal adhesion(0.015539);Tight junction(0.0077851);Signaling pathways regulating pluripote…
RBMX_X_135960146_P105fs	0.0745844	Lysine degradation(0.020355);mTOR signaling pathway(0.048551);PI3K-Akt signaling pathway(0.031477);TGF-beta signaling pathway(0.028326);Adherens junction(0.017307);Tight junction(0.01377);tural killer cell mediated cytotoxicity(0.048928);T cell receptor signaling pathway(0.042978);Leukocyte transendothelial migration(0.041453);Insulin resistance(0.026151);Bacterial invasion of epithelial cells(0.…
ENSG00000210082_MT_3127_NULL	0.0745844	Purine metabolism(0.024393);Pyrimidine metabolism(0.01798);Lysine degradation(0.0028483);Olfactory transduction(0.025228);Huntington's disease(0.021108);Morphine addiction(0.012572);Viral myocarditis(0.0063884);
OR5P2_11_7818383_36in_frame_insCIYLVTI	0.0785417	Basal transcription factors(0.0096809);Spliceosome(0.023957);MAPK signaling pathway(0.0018657);cAMP signaling pathway(0.025916);FoxO signaling pathway(0.0043067);Endocytosis(0.021861);AMPK signaling pathway(0.040981);Longevity regulating pathway - mammal(0.0053993);Longevity regulating pathway - multiple species(0.021302);Osteoclast differentiation(0.015009);Gap junction(0.038805);B cell receptor…
KRTAP5-5_11_1651157_G29	0.0826925	Purine metabolism(0.030605);Pyrimidine metabolism(0.020893);Metabolic pathways(0.010134);RNA polymerase(0.021201);Basal transcription factors(0.036433);Spliceosome(0.0016894);Phospholipase D signaling pathway(0.036204);Adrenergic signaling in cardiomyocytes(0.041484);Platelet activation(0.045454);Dopaminergic synapse(0.036433)
DPEP1_16_89696849_V11L	0.0911927	Glycolysis / Gluconeogenesis(0.0043643);Metabolic pathways(0.032598);Biosynthesis of amino acids(0.026751);Spliceosome(0.015523);Regulation of lipolysis in adipocytes(0.018431);Insulin resistance(0.047213);Maturity onset diabetes of the young(0.036858)
MEFV_16_3299561_R197H	0.0911927	mRNA surveillance pathway(0.0093615);NF-kappa B signaling pathway(0.049613);Oocyte meiosis(0.045387);Endocytosis(0.029048);Dopaminergic synapse(0.049613)
THAP11_16_67876824_Q126in_frame_del	0.0916544	DNA replication(0.01717);Spliceosome(0.0022985);Neuroactive ligand-receptor interaction(0.0044844);Cell cycle(0.013129);Oocyte meiosis(0.030792);VEGF signaling pathway(0.020484);Long-term potentiation(0.037631);Progesterone-mediated oocyte maturation(0.0067631);Melanogenesis(0.04877);Thyroid hormone synthesis(0.027915);Alcoholism(0.021318);Prostate cancer(0.034342)
LOC440233_15_23407440_E466*	0.0916544	Ribosome biogenesis in eukaryotes(0.035443);Calcium signaling pathway(0.0081804);NF-kappa B signaling pathway(0.021866);Cell cycle(0.049584);Oocyte meiosis(0.020424);Synaptic vesicle cycle(0.045681)
LSR_19_35758275_520in_frame_insR	0.0961929	RNA transport(0.020849);Spliceosome(0.0016844);Ras signaling pathway(0.01734);Ubiquitin mediated proteolysis(0.0074925);TGF-beta signaling pathway(0.00030917);Signaling pathways regulating pluripotency of stem cells(0.045024);Renal cell carcinoma(0.022776);Bladder cancer(0.030595)
NCOR2_12_124887058_511in_frame_insQ	0.0971927	cGMP-PKG signaling pathway(0.035208);Phospholipase D signaling pathway(0.040586);Circadian rhythm(0.0075519);Regulation of actin cytoskeleton(0.022963);Aldosterone-regulated sodium reabsorption(0.019301);Choline metabolism in cancer(0.046832)
CROCCP2_1_16956555_NULL	0.103279	MAPK signaling pathway(0.0046143);cGMP-PKG signaling pathway(0.022557);Cytokine-cytokine receptor interaction(0.042054);NF-kappa B signaling pathway(0.022557);FoxO signaling pathway(0.028375);Protein processing in endoplasmic reticulum(0.039553);Apoptosis(0.040167);Wnt signaling pathway(0.02665);Notch signaling pathway(0.020661);Osteoclast differentiation(8.0729e-05);Hippo signaling pathway(0.037…
XPO1_2_61719472_E571K	0.106021	RNA transport(0.011159);PPAR signaling pathway(6.4665e-05);Base excision repair(0.003745);Cell cycle(0.031715);Notch signaling pathway(0.014565)
KCNN3_1_154842199_81in_frame_insQ	0.106021	PPAR signaling pathway(0.04552);Neuroactive ligand-receptor interaction(0.023429);Endocytosis(0.03143);Osteoclast differentiation(0.04783);Adherens junction(0.032128);Thyroid hormone signaling pathway(0.026449);Bacterial invasion of epithelial cells(0.014037);Pathogenic Escherichia coli infection(0.00083747);Pathways in cancer(0.018071);Bladder cancer(0.048601);Small cell lung cancer(0.021282)
MUC21_6_30954439_S163G	0.106021	Rap1 signaling pathway(0.013991);Hippo signaling pathway(0.041307)
FRG1B_20_29623210_H8Y	0.118462	Ribosome(0.0022008);cAMP signaling pathway(0.020436);Lysosome(0.044269);Regulation of actin cytoskeleton(0.013074);Oxytocin signaling pathway(0.023176);Mineral absorption(0.044269)
GPRIN1_5_176026136_R231fs	0.122551	Ubiquitin mediated proteolysis(0.049115);Endocytosis(0.011126);Phagosome(0.0017451)
PIK3CA_3_178936092_E545A	4.58e-05	Homologous recombination(0.0098564);MAPK signaling pathway(0.031645);Chemokine signaling pathway(0.024445);Sphingolipid signaling pathway(0.025016);Cell cycle(0.0055247);Oocyte meiosis(7.0196e-05);PI3K-Akt signaling pathway(0.029783);Axon guidance(0.040253);VEGF signaling pathway(0.04172);Osteoclast differentiation(0.0327);Toll-like receptor signaling pathway(0.017513);NOD-like receptor signaling…
CROCCP2_1_16950880_NULL	0.136117	Spliceosome(0.04721);MAPK signaling pathway(0.026686);Cytokine-cytokine receptor interaction(0.031872);Cell cycle(0.00012444);Oocyte meiosis(0.01671);p53 signaling pathway(0.019975);Type I diabetes mellitus(0.027757);Legionellosis(0.019991);HTLV-I infection(0.0017449);Pathways in cancer(0.034283);Small cell lung cancer(0.036492);Systemic lupus erythematosus(0.046262);Allograft rejection(0.027757)…
RAI1_17_17697099_Q280fs	0.140732	Metabolic pathways(0.032956);Spliceosome(0.040053);Ras signaling pathway(0.047997);cGMP-PKG signaling pathway(0.033437);cAMP signaling pathway(0.022179);HIF-1 signaling pathway(0.019028);Phospholipase D signaling pathway(0.0022755);Apoptosis(0.0023354);Longevity regulating pathway - mammal(0.043823);Longevity regulating pathway - multiple species(0.029971);Adrenergic signaling in cardiomyocytes(0…
CDC42BPA_1_227288919_P675T	0.144898	MAPK signaling pathway(0.035949);Cytokine-cytokine receptor interaction(0.0072098);Dorso-ventral axis formation(0.021371);TGF-beta signaling pathway(0.029766);Osteoclast differentiation(0.012076);Signaling pathways regulating pluripotency of stem cells(0.024778);NOD-like receptor signaling pathway(0.041133);Jak-STAT signaling pathway(0.01542);Hematopoietic cell lineage(0.040728);TNF signaling pat…
ZAN_7_100385562_F2344fs	0.144898	Lysine degradation(0.045066);HIF-1 signaling pathway(0.035178);FoxO signaling pathway(0.0020371);Cell cycle(0.00048603);p53 signaling pathway(0.010446);Progesterone-mediated oocyte maturation(0.00032805);Regulation of lipolysis in adipocytes(0.010305);Carbohydrate digestion and absorption(0.035582);HTLV-I infection(0.034961);MicroRNAs in cancer(0.019911);Glioma(0.0029028);Melanoma(0.0014996);Blad…
CCNYL2_10_42924561_D146fs	0.155402	Axon guidance(0.045156);Tight junction(0.0019154);Cholinergic synapse(0.017618);Estrogen signaling pathway(0.037227);Central carbon metabolism in cancer(0.04133)
RALY_20_32664864_231in_frame_insS	0.166563	RNA polymerase(0.043582);Spliceosome(0.021759);Cytokine-cytokine receptor interaction(0.049966);NF-kappa B signaling pathway(0.0088346);VEGF signaling pathway(0.025495);Toll-like receptor signaling pathway(0.01223);NOD-like receptor signaling pathway(0.0050641);Cytosolic DNA-sensing pathway(0.005646);Jak-STAT signaling pathway(0.014593);T cell receptor signaling pathway(0.014185);B cell receptor …
HOXD9_2_176988290_269in_frame_insQ	0.17771	Ubiquitin mediated proteolysis(0.03831);Protein processing in endoplasmic reticulum(0.049886);Ovarian steroidogenesis(0.044336);Legionellosis(0.043615);Malaria(0.045701);Toxoplasmosis(0.02794);Tuberculosis(0.023676);Hepatitis C(0.020095);Influenza A(0.031833);Systemic lupus erythematosus(0.029083)
HS6ST1_2_129075877_D87E	0.17771	Purine metabolism(0.03508);Pyrimidine metabolism(0.0091888);Drug metabolism - other enzymes(0.012856);RNA polymerase(0.038096);Protein processing in endoplasmic reticulum(0.018805);Hedgehog signaling pathway(0.033477);Thyroid hormone signaling pathway(0.025623);Endocrine and other factor-regulated calcium reabsorption(0.0315);Salivary secretion(0.044715);Amyotrophic lateral sclerosis (ALS)(0.0069…
ENSG00000247765_15_21941718_NULL	0.18352	Ribosome biogenesis in eukaryotes(0.0078058);MAPK signaling pathway(0.010461);ErbB signaling pathway(0.026723);Ras signaling pathway(8.1897e-06);Rap1 signaling pathway(7.8213e-06);cGMP-PKG signaling pathway(0.0037047);cAMP signaling pathway(0.011455);Cytokine-cytokine receptor interaction(0.0074385);Chemokine signaling pathway(2.4447e-05);NF-kappa B signaling pathway(0.0085905);HIF-1 signaling pa…
RNA5-8SP6_Y_10037843_NULL	0.210877	Purine metabolism(0.039578);Pyrimidine metabolism(0.02925);RNA polymerase(0.01359);ErbB signaling pathway(0.034269);Endocytosis(0.003003);PI3K-Akt signaling pathway(0.044104);VEGF signaling pathway(0.049599);Hippo signaling pathway(0.012146);Focal adhesion(0.046446);Adherens junction(0.011373);Long-term depression(0.031145);Insulin signaling pathway(0.033376);Melanogenesis(0.036388);Alcoholism(0.…
KRT38_17_39595484_Q235*	0.216759	Inositol phosphate metabolism(0.046756);Basal transcription factors(0.022082);Spliceosome(0.014358);Chemokine signaling pathway(0.045838);Phospholipase D signaling pathway(0.041093);Jak-STAT signaling pathway(0.034393);tural killer cell mediated cytotoxicity(0.019576);B cell receptor signaling pathway(0.038779);Fc epsilon RI signaling pathway(0.036451);Fc gamma R-mediated phagocytosis(0.037628);L…
GPRIN1_5_176026122_D234fs	0.216759	Ribosome(0.0026469);Basal transcription factors(0.0050275);MAPK signaling pathway(0.038619);Ras signaling pathway(0.031395);Rap1 signaling pathway(0.0053124);FoxO signaling pathway(0.028218);Phospholipase D signaling pathway(0.039564);Osteoclast differentiation(0.032263);Regulation of actin cytoskeleton(0.040282);Insulin signaling pathway(0.028336);Epithelial cell signaling in Helicobacter pylori…
CROCCP2_1_16949959_NULL	0.223647	RIG-I-like receptor signaling pathway(0.02317)
MUC4_3_195511523_A2310P	0.238901	Metabolic pathways(0.045048);Ribosome(0.0052666);mRNA surveillance pathway(0.010982);RNA degradation(0.026105);Spliceosome(0.00024133);cAMP signaling pathway(0.017487);Tight junction(0.00098618);B cell receptor signaling pathway(0.022173);Long-term potentiation(0.04682);Cholinergic synapse(0.049375);Dopaminergic synapse(0.023603);Carbohydrate digestion and absorption(0.0093665);Parkinson's diseas…
RPGR_X_38145632_EEGEE869in_frame_del	0.260946	Ribosome biogenesis in eukaryotes(0.012135);MAPK signaling pathway(0.035654);ErbB signaling pathway(0.0058606);Ras signaling pathway(0.0053414);Rap1 signaling pathway(0.0061672);Calcium signaling pathway(0.00017877);cGMP-PKG signaling pathway(0.01122);Cytokine-cytokine receptor interaction(0.00054858);Phosphatidylinositol signaling system(0.031253);Phospholipase D signaling pathway(0.029852);Cell…
ARHGAP9_12_57872994_R137C	0.260946	Hedgehog signaling pathway(0.034207);Cell adhesion molecules (CAMs)(0.046068);Toll-like receptor signaling pathway(0.042847);Cytosolic DNA-sensing pathway(0.0093622);Intestinal immune network for IgA production(0.046068);Ovarian steroidogenesis(0.046068);Type I diabetes mellitus(0.0037896);Alzheimer's disease(0.01932);Parkinson's disease(0.016756);Salmonella infection(0.0076454);Pertussis(0.01092…
MIR548N_7_34980439_NULL	0.260946	Metabolic pathways(0.046831);RNA transport(0.030506);ErbB signaling pathway(0.0077297);Ras signaling pathway(0.020735);Rap1 signaling pathway(0.020109);cAMP signaling pathway(0.021044);Phospholipase D signaling pathway(0.0032481);Longevity regulating pathway - multiple species(0.0088126);Axon guidance(0.049678);VEGF signaling pathway(0.01671);tural killer cell mediated cytotoxicity(0.045782);Fc e…
PABPC3_13_25671097_K254fs	0.260946	mRNA surveillance pathway(0.015982);DNA replication(0.024699);Sphingolipid signaling pathway(0.047621);Cell cycle(0.0033643);PI3K-Akt signaling pathway(0.045257);Tight junction(0.026321);Leukocyte transendothelial migration(0.03882);Dopaminergic synapse(0.034133);Bacterial invasion of epithelial cells(0.048564);Epstein-Barr virus infection(0.02222);Viral carcinogenesis(0.046394);Small cell lung c…
DPPA3P2_14_36841171_NULL	0.277274	Metabolic pathways(0.038969);DNA replication(0.0011131);Spliceosome(0.0035465);NF-kappa B signaling pathway(0.019809);Cell cycle(0.0019548);Amyotrophic lateral sclerosis (ALS)(0.037649);Malaria(0.029891);HTLV-I infection(0.029321);Herpes simplex infection(0.03904);Epstein-Barr virus infection(0.0087387);Transcriptional misregulation in cancer(0.034388)
NCOA3_20_46279834_Q1257in_frame_del	0.277274	DNA replication(0.012502);Cytokine-cytokine receptor interaction(0.036103);Cell cycle(1.0608e-05);Oocyte meiosis(0.00065027);p53 signaling pathway(0.024538);Progesterone-mediated oocyte maturation(0.034365);Viral carcinogenesis(0.029349);MicroRNAs in cancer(0.00073426);Small cell lung cancer(0.040444)
NCOR2_12_124824721_1846in_frame_insSSG	0.284685	Ribosome(0.042213);Basal transcription factors(0.017804);Protein processing in endoplasmic reticulum(0.0090944);Non-alcoholic fatty liver disease (NAFLD)(0.0033221);Herpes simplex infection(0.025858)
FAM182A_20_26061832_R62	0.284685	ErbB signaling pathway(0.015185);FoxO signaling pathway(0.037302);p53 signaling pathway(0.043463);Endocytosis(0.007258);Longevity regulating pathway - mammal(0.036861);Wnt signaling pathway(0.036378);Dorso-ventral axis formation(0.03188);Hippo signaling pathway(0.024253);AGE-RAGE signaling pathway in diabetic complications(0.023006);Parkinson's disease(0.021841);Measles(0.041699);Pathways in canc…
IGSF3_1_117122285_1041in_frame_insE	0.292265	Purine metabolism(0.021003);Pyrimidine metabolism(0.035394);Metabolic pathways(0.01928);RNA polymerase(0.016939);Cytokine-cytokine receptor interaction(0.010289);TGF-beta signaling pathway(0.039138);Osteoclast differentiation(0.047207);Hippo signaling pathway(0.030538)
RBM23_14_23371255_223in_frame_insA	0.292265	mRNA surveillance pathway(0.017028);Sphingolipid signaling pathway(0.023984);AMPK signaling pathway(0.029386);Adrenergic signaling in cardiomyocytes(0.0069655);Wnt signaling pathway(0.027682);TGF-beta signaling pathway(0.048805);Hippo signaling pathway(9.6846e-06);Dopaminergic synapse(0.0059965);Melanogenesis(0.024436);Proteoglycans in cancer(0.015214);Basal cell carcinoma(0.021213)
USP36_17_76798549_KK959in_frame_del	0.311362	RNA transport(0.026075);mRNA surveillance pathway(0.025665);HIF-1 signaling pathway(0.029155);Sphingolipid signaling pathway(0.0075477);Lysosome(0.047856);mTOR signaling pathway(0.012702);AMPK signaling pathway(0.0453);Longevity regulating pathway - multiple species(0.012702);Adrenergic signaling in cardiomyocytes(0.01318);Tight junction(0.041599);T cell receptor signaling pathway(0.032679);Fc ep…
TP53_17_7577580_Y234C	0.320707	Purine metabolism(0.042199);Pyrimidine metabolism(0.034003);RNA polymerase(0.020213);Long-term potentiation(0.046609)
DHX37_12_125465270_E168in_frame_del	0.330284	RNA transport(0.0023997);DNA replication(0.0036101);Spliceosome(0.035521);Axon guidance(0.034689);Alzheimer's disease(0.03518);Amyotrophic lateral sclerosis (ALS)(0.01732)
DSPP_4_88537249_S1145	0.338857	Biosynthesis of amino acids(0.021819);RNA degradation(0.022745)
RPL31P11_1_161654571_NULL	0.338857	Spliceosome(0.02166);Notch signaling pathway(0.0034517);Epstein-Barr virus infection(0.013582)
NCOA3_20_46279837_Q1258in_frame_del	0.348882	DNA replication(0.020284);Cell cycle(0.0017568);Oocyte meiosis(0.017561);Progesterone-mediated oocyte maturation(0.010021)
ENSG00000259660_15_102299973_NULL	0.35915	FoxO signaling pathway(0.038739);mTOR signaling pathway(0.035686);TGF-beta signaling pathway(0.040517);Antigen processing and presentation(0.0384);Cytosolic DNA-sensing pathway(0.0073887);Hematopoietic cell lineage(0.046951);Circadian rhythm(0.010717);Inflammatory mediator regulation of TRP channels(0.049945);Aldosterone-regulated sodium reabsorption(0.0384);African trypanosomiasis(0.019494);Mala…
FRG1B_20_29623224_L14I	0.369669	PI3K-Akt signaling pathway(0.01174);Hepatitis C(0.024995);Small cell lung cancer(0.043294)
IGHV3-7_14_106518415_V112	0.379076	mRNA surveillance pathway(0.031663);Sphingolipid signaling pathway(0.0074814);Hippo signaling pathway(0.045001);Toll-like receptor signaling pathway(0.029647);Dopaminergic synapse(0.031663)
BTNL8_5_180335598_V21G	0.379076	MAPK signaling pathway(0.038938);Rap1 signaling pathway(0.044104);cGMP-PKG signaling pathway(0.021665);cAMP signaling pathway(0.014334);Sphingolipid signaling pathway(0.030048);Phospholipase D signaling pathway(0.017909);Peroxisome(0.023825);mTOR signaling pathway(0.0017932);PI3K-Akt signaling pathway(0.021492);Apoptosis(0.047062);Adrenergic signaling in cardiomyocytes(0.00091649);Dorso-ventral a…
KRTAP4-6_17_39296361_S127P	0.390071	Tight junction(0.021459);Amyotrophic lateral sclerosis (ALS)(0.031267)
GOLGA6L1_15_22743235_R281	0.401327	Metabolic pathways(0.046274);Homologous recombination(0.026848);Fanconi anemia pathway(0.009811);Dorso-ventral axis formation(0.030265);Gap junction(0.042645);Regulation of actin cytoskeleton(0.034318);Progesterone-mediated oocyte maturation(0.048614);Alcoholism(0.022034);Pathways in cancer(0.041376);MicroRNAs in cancer(0.014323);Renal cell carcinoma(0.025338);Glioma(0.035426);Thyroid cancer(0.04…
SLC25A5_X_118603706_V67fs	0.426146	Neuroactive ligand-receptor interaction(0.010065);Adrenergic signaling in cardiomyocytes(0.020839);Toll-like receptor signaling pathway(0.014459);NOD-like receptor signaling pathway(0.039993);TNF signaling pathway(0.045624);Intestinal immune network for IgA production(0.042628);Type I diabetes mellitus(0.042628);Pertussis(0.0090182);Legionellosis(0.04103);Leishmaniasis(0.039993);Chagas disease (A…
ENSG00000244758_7_35442_NULL	0.436705	Purine metabolism(0.038593);Pyrimidine metabolism(0.027695);cGMP-PKG signaling pathway(0.039271);cAMP signaling pathway(0.047009);FoxO signaling pathway(0.035192);Phospholipase D signaling pathway(0.0083651);Endocytosis(0.041625);Adrenergic signaling in cardiomyocytes(0.044271);Adherens junction(0.029216);Long-term potentiation(0.041817);Insulin signaling pathway(0.019809);Estrogen signaling path…
KIF1B_1_10412697_R1320W	0.436705	Biosynthesis of amino acids(0.02361);RNA degradation(0.0047952);Spliceosome(0.0088361);ErbB signaling pathway(0.048234);Sphingolipid signaling pathway(0.034882);RIG-I-like receptor signaling pathway(0.023898);Cytosolic DNA-sensing pathway(0.038468);Neurotrophin signaling pathway(0.026542);Prolactin signaling pathway(0.017303);Thyroid hormone signaling pathway(0.042854);AGE-RAGE signaling pathway …
PI4KAP1_22_20385740_NULL	0.449049	Peroxisome(0.020882);Hippo signaling pathway(0.0093946);Adherens junction(0.017414);Leukocyte transendothelial migration(0.0046877);Mineral absorption(0.020882);Huntington's disease(0.022009);Tuberculosis(0.047017);Colorectal cancer(0.046022);Endometrial cancer(0.022163);Thyroid cancer(0.011356);Arrhythmogenic right ventricular cardiomyopathy (ARVC)(0.0055241)
NCOR2_12_124824739_S1840fs	0.461675	Tryptophan metabolism(0.047525);Glyoxylate and dicarboxylate metabolism(0.047525);Ribosome biogenesis in eukaryotes(0.037052);Homologous recombination(0.019425);FoxO signaling pathway(0.031473);Phagosome(0.047082);Apoptosis(0.019272);Gap junction(0.047436);Circadian rhythm(0.031653);Serotonergic synapse(0.031653);Long-term depression(0.047436);Estrogen signaling pathway(0.046498);Vasopressin-regu…
E2F4_16_67229794_S310in_frame_del	0.472941	MAPK signaling pathway(0.0069001);Rap1 signaling pathway(0.018356);Calcium signaling pathway(0.04544);cAMP signaling pathway(0.004752);FoxO signaling pathway(0.019267);Neuroactive ligand-receptor interaction(0.035264);PI3K-Akt signaling pathway(0.01174);Apoptosis(0.0024337);TNF signaling pathway(0.003446);Dopaminergic synapse(0.012099);Thyroid hormone synthesis(0.031867);Glucagon signaling pathwa…
PVRL1_11_119535677_445in_frame_insE	0.472941	cGMP-PKG signaling pathway(0.040159);NF-kappa B signaling pathway(0.040159);Phagosome(0.039622);Focal adhesion(0.045632);Toll-like receptor signaling pathway(0.038275);Intestinal immune network for IgA production(0.0099403);Mineral absorption(0.031105);Pertussis(0.015136);Tuberculosis(0.034177);Influenza A(0.046027);Renal cell carcinoma(0.040159);Autoimmune thyroid disease(0.031105);Inflammatory …
MAP3K1_5_56160679_L319fs	0.48443	PPAR signaling pathway(0.033562);Ubiquitin mediated proteolysis(0.00046157);Vascular smooth muscle contraction(0.0061054);Glucagon signaling pathway(0.046268);Insulin resistance(0.040828)
ENSG00000184206_15_84909434_R119Q	0.48443	Arachidonic acid metabolism(0.016445);Osteoclast differentiation(0.040148);Cocaine addiction(0.033371);Amphetamine addiction(0.036784);Transcriptional misregulation in cancer(0.041222)
VWF_12_6125930_K1720N	0.511567	RNA degradation(0.00041407);Basal transcription factors(0.0012585);Non-homologous end-joining(0.022706);Fanconi anemia pathway(0.040579);MAPK signaling pathway(0.043585);Phospholipase D signaling pathway(0.010507);Cell cycle(0.0025231);TGF-beta signaling pathway(0.040906);Axon guidance(0.016209);Antigen processing and presentation(0.013391);tural killer cell mediated cytotoxicity(0.031309);Influe…
LURAP1L_9_12775861_53in_frame_insGGG	0.511567	Ribosome(0.03881);Spliceosome(0.01363);Ubiquitin mediated proteolysis(0.0032662);Small cell lung cancer(0.04723)
KRTAP10-7_21_46020656_PSCCA49in_frame_del	0.541757	NOD-like receptor signaling pathway(0.024799);RIG-I-like receptor signaling pathway(0.047821);Cytosolic DNA-sensing pathway(0.044861);Herpes simplex infection(0.027336)
ATN1_12_7045892_QQQQQ491in_frame_del	0.571437	mRNA surveillance pathway(0.019622);Neuroactive ligand-receptor interaction(0.029257);Adrenergic signaling in cardiomyocytes(0.022258);Cytosolic DNA-sensing pathway(0.018628);Dopaminergic synapse(0.04373);Salmonella infection(0.034214);Pertussis(0.045382)
POLR2J3_7_102182021_Q67H	0.571437	Lysine degradation(0.0029275);mRNA surveillance pathway(0.014923);PPAR signaling pathway(0.04941);Chemokine signaling pathway(0.043604);HIF-1 signaling pathway(0.039111);Sphingolipid signaling pathway(0.021789);mTOR signaling pathway(0.043241);PI3K-Akt signaling pathway(0.040958);AMPK signaling pathway(0.011594);Longevity regulating pathway - mammal(0.025068);Longevity regulating pathway - multip…
FMNL2_2_153476066_561in_frame_insP	0.604434	Purine metabolism(0.036205);Non-homologous end-joining(0.019634);MAPK signaling pathway(0.027318);ErbB signaling pathway(0.030767);Ras signaling pathway(0.03359);Rap1 signaling pathway(0.045239);Cytokine-cytokine receptor interaction(0.037596);Chemokine signaling pathway(0.00074081);NF-kappa B signaling pathway(0.00017995);HIF-1 signaling pathway(0.0066238);Sphingolipid signaling pathway(0.042514…
FRG1B_20_29623251_S24fs	0.620453	Ras signaling pathway(0.031631);Rap1 signaling pathway(0.014479);TGF-beta signaling pathway(0.0029491);Focal adhesion(0.038242);Thyroid hormone signaling pathway(0.025065);MicroRNAs in cancer(0.0072792);Bladder cancer(0.028752);Central carbon metabolism in cancer(0.048374)
GATA3_10_8115874_P409fs	0.653497	Non-homologous end-joining(0.026751);Rap1 signaling pathway(0.034557);Cytokine-cytokine receptor interaction(0.038197);Type II diabetes mellitus(0.035999)
CROCCP2_1_16955128_NULL	0.653497	RNA transport(0.04499);MAPK signaling pathway(0.028554);cGMP-PKG signaling pathway(0.0096982);HIF-1 signaling pathway(0.004175);FoxO signaling pathway(0.04942);Sphingolipid signaling pathway(0.033566);Regulation of autophagy(0.013082);Protein processing in endoplasmic reticulum(0.001189);PI3K-Akt signaling pathway(0.026762);Apoptosis(0.0049533);Osteoclast differentiation(0.043569);Antigen process…
PRKCSH_19_11558341_E316in_frame_del	0.690201	Spliceosome(0.021485);Signaling pathways regulating pluripotency of stem cells(0.024621);Acute myeloid leukemia(0.036594);Arrhythmogenic right ventricular cardiomyopathy (ARVC)(0.049956)
ENSG00000259243_15_83014132_E151Q	0.707981	Lysine degradation(0.026498);RNA degradation(0.037847);Peroxisome(0.036865);Notch signaling pathway(0.02686);TGF-beta signaling pathway(0.042222);Thyroid hormone signaling pathway(0.031843);Salivary secretion(0.049116);Gastric acid secretion(0.034782);Pancreatic secretion(0.0017225);Pathways in cancer(0.038991)
HSPD1_2_198363501_R24	0.747076	Spliceosome(0.035428);Hippo signaling pathway(0.005057)
DCP1B_12_2062323_262in_frame_insQ	0.765986	DNA replication(0.033776);Vasopressin-regulated water reabsorption(0.023817);Transcriptional misregulation in cancer(0.0022745);Arrhythmogenic right ventricular cardiomyopathy (ARVC)(0.028372)
VCX3B_X_8434251_V160M	0.785264	Lysine degradation(0.010798);Glutathione metabolism(0.020381);PPAR signaling pathway(0.024163);Melanogenesis(0.036008);Basal cell carcinoma(0.037845)
SDHAP1_3_195701310_NULL	0.824937	Basal transcription factors(0.010632);Homologous recombination(0.00041472);Fanconi anemia pathway(0.0013511);MAPK signaling pathway(0.04937);NOD-like receptor signaling pathway(0.013942);Hematopoietic cell lineage(0.021888);TNF signaling pathway(0.0059971);Non-alcoholic fatty liver disease (NAFLD)(0.040627);AGE-RAGE signaling pathway in diabetic complications(0.030407);Alzheimer's disease(0.00966…
LOC100506060_16_70268080_NULL	0.824937	MAPK signaling pathway(0.022598);Ras signaling pathway(0.035344);cAMP signaling pathway(0.022716);Chemokine signaling pathway(0.007646);FoxO signaling pathway(0.014048);Vascular smooth muscle contraction(0.02154);VEGF signaling pathway(0.034439);Osteoclast differentiation(0.0015984);Gap junction(0.028182);Platelet activation(0.016479);T cell receptor signaling pathway(0.032664);B cell receptor si…
SYNGR1_22_39777822_203in_frame_insN	0.845339	Ribosome(0.046365);mRNA surveillance pathway(0.023456);Spliceosome(0.043146);AMPK signaling pathway(0.041964)
LOC654342_2_91843025_NULL	0.884432	Mineral absorption(0.044893)
RNU2-2_11_62609220_NULL	0.884432	Lysine degradation(0.033626);AMPK signaling pathway(0.010568);Vasopressin-regulated water reabsorption(0.041641);Parkinson's disease(0.014242);Cocaine addiction(0.019679)
TRIM64EP_11_89796094_NULL	0.884432	RNA degradation(0.026349);Chemokine signaling pathway(0.032062);NF-kappa B signaling pathway(0.042767);p53 signaling pathway(0.0061857);Platelet activation(0.045469);Adipocytokine signaling pathway(0.045469);Type II diabetes mellitus(0.015538);Insulin resistance(0.0054645);Herpes simplex infection(0.047714);Central carbon metabolism in cancer(0.028988);Viral myocarditis(0.015538);
CELA1_12_51740413_L3fs	0.924859	MAPK signaling pathway(0.013526);ErbB signaling pathway(0.012042);HIF-1 signaling pathway(0.036627);FoxO signaling pathway(0.014968);Phosphatidylinositol signaling system(0.047625);Sphingolipid signaling pathway(0.00085137);Phospholipase D signaling pathway(0.02692);p53 signaling pathway(0.034715);mTOR signaling pathway(0.012452);PI3K-Akt signaling pathway(0.0064551);Apoptosis(0.034122);TNF signa…
NBPF1_1_16912133_NULL	0.924859	Metabolic pathways(0.028692);Ribosome(0.039997);Protein processing in endoplasmic reticulum(0.0078567)
ENSG00000235994_6_168377029_NULL	0.924859	Ribosome(0.03347);Basal transcription factors(0.021479);Nucleotide excision repair(0.048059)
LGALS9B_17_20370782_M1fs	0.999052	RNA transport(0.000435);Maturity onset diabetes of the young(0.0079581);Pathways in cancer(0.030513)
MUC4_3_195510785_G2556S	1.01937	RNA degradation(0.0072449);cGMP-PKG signaling pathway(0.013983);Dorso-ventral axis formation(0.048673);Notch signaling pathway(0.030184);Oxytocin signaling pathway(0.038192);Glucagon signaling pathway(0.042099);HTLV-I infection(0.018086)
ENSG00000221474_3_122000727_NULL	1.01937	RNA degradation(0.0082327);DNA replication(0.00046857);Spliceosome(2.8432e-06);Homologous recombination(0.022017);Cell cycle(0.00025305);Oocyte meiosis(0.024703);TGF-beta signaling pathway(0.032847);Systemic lupus erythematosus(0.035766)
NOP9_14_24769849_165in_frame_insEEE	1.03349	Endocytosis(0.036571)
EPPK1_8_144940331_R2364Q	1.03349	mRNA surveillance pathway(0.04949);Proteasome(0.047001);Endocytosis(0.036992);B cell receptor signaling pathway(0.027202);Epstein-Barr virus infection(0.048041);Choline metabolism in cancer(0.045277);Arrhythmogenic right ventricular cardiomyopathy (ARVC)(0.018201)
BCL6B_17_6928019_238in_frame_insS	1.03349	Ribosome(0.016053);RNA transport(0.015805);Legionellosis(0.011933)
PGAP2_11_3846853_NULL	1.03349	Base excision repair(0.030629);HIF-1 signaling pathway(0.026499);RIG-I-like receptor signaling pathway(0.033523);Adipocytokine signaling pathway(0.015816);Type II diabetes mellitus(0.00020269);Insulin resistance(0.004038);AGE-RAGE signaling pathway in diabetic complications(0.023127);Epstein-Barr virus infection(0.03449);Pathways in cancer(0.040789)
GATA3_10_8111513_D335fs	1.05105	Ribosome biogenesis in eukaryotes(0.0012746);Wnt signaling pathway(0.01642);Hippo signaling pathway(0.035907);Huntington's disease(0.034882);Epstein-Barr virus infection(0.035979);Viral carcinogenesis(0.033781)
HRNR_1_152186490_G2539S	1.05105	RNA transport(0.040539);Basal transcription factors(0.03927);HIF-1 signaling pathway(0.043971);Thyroid hormone signaling pathway(0.035053)
MIR548H4_8_26906434_NULL	1.05105	mRNA surveillance pathway(0.014424);DNA replication(0.00096465);Nucleotide excision repair(0.038791);Cytokine-cytokine receptor interaction(0.021422);Cell cycle(0.0041402);Antigen processing and presentation(0.0028483);Malaria(0.023844);Hepatitis B(0.018153);Influenza A(0.038764);Inflammatory bowel disease (IBD)(0.032015)
DENND4B_1_153907279_QQQ908in_frame_del	1.07544	Metabolic pathways(0.023158);Spliceosome(0.0029725)
MST1P2_1_16975289_NULL	1.09352	Ribosome(0.0015034);Basal transcription factors(0.02412);Spliceosome(0.0294);p53 signaling pathway(0.02266);Thyroid hormone signaling pathway(0.027323);Huntington's disease(0.034008);Glioma(0.046859);Non-small cell lung cancer(0.033567);Autoimmune thyroid disease(0.034962)
ANKRD30BL_2_133015302_NULL	1.09352	RNA polymerase(0.025905);Basal transcription factors(0.032398);Homologous recombination(0.00011325);Fanconi anemia pathway(0.0019008);ErbB signaling pathway(0.018622);Chemokine signaling pathway(0.03119);FoxO signaling pathway(0.044359);NOD-like receptor signaling pathway(0.02287);RIG-I-like receptor signaling pathway(0.031366);Cytosolic DNA-sensing pathway(0.023932);Fc epsilon RI signaling pathw…
OR13G1_1_247835571_R258H	1.09352	Inositol phosphate metabolism(0.0019493);RNA degradation(0.04805);Spliceosome(0.0033537);Phosphatidylinositol signaling system(0.012791);Fc gamma R-mediated phagocytosis(0.036282);Type II diabetes mellitus(0.034011);Non-alcoholic fatty liver disease (NAFLD)(0.04805);Shigellosis(0.016469);Amoebiasis(0.036282);Tuberculosis(0.047168);Influenza A(0.01112)
SELPLG_12_109017677_P152in_frame_insLA	1.11182	Spliceosome(0.016833);Leukocyte transendothelial migration(0.027252);Mineral absorption(0.02479);Shigellosis(0.027164)
KRTAP4-7_17_39240627_S57P	1.11182	Glycerolipid metabolism(0.037638);Glycerophospholipid metabolism(0.037638);RNA degradation(0.039632);Circadian rhythm(0.026002);Adipocytokine signaling pathway(0.03265);Herpes simplex infection(0.048741)
TP53_17_7579359_R110fs	1.11182	PPAR signaling pathway(0.044828);Ubiquitin mediated proteolysis(0.037183);Wnt signaling pathway(0.046579);Adipocytokine signaling pathway(0.042229);Type II diabetes mellitus(0.027773)
CCDC66_3_56591278_D5fs	1.13376	Protein processing in endoplasmic reticulum(0.0040751);Apoptosis(0.024973);Cytosolic DNA-sensing pathway(0.011913);B cell receptor signaling pathway(0.042372);Fc gamma R-mediated phagocytosis(0.024828);Neurotrophin signaling pathway(0.010169);Non-alcoholic fatty liver disease (NAFLD)(0.046553);Measles(0.030751);Viral carcinogenesis(0.039819);Choline metabolism in cancer(0.047915)
LOC100996643_9_69653115_Y2C	1.13376	MAPK signaling pathway(0.0052587);ErbB signaling pathway(0.0098862);NF-kappa B signaling pathway(0.010219);Phagosome(0.046579);PI3K-Akt signaling pathway(0.0047527);Apoptosis(0.00192);Longevity regulating pathway - mammal(0.038596);Toll-like receptor signaling pathway(0.011368);tural killer cell mediated cytotoxicity(0.024338);B cell receptor signaling pathway(0.0012819);Fc epsilon RI signaling p…
CDH1_16_68772218_Q23*	1.15947	FoxO signaling pathway(0.031305);Cell cycle(5.1091e-05);Oocyte meiosis(0.0063111);p53 signaling pathway(0.0075039);Progesterone-mediated oocyte maturation(0.012299);HTLV-I infection(0.030936);Pathways in cancer(0.049263);MicroRNAs in cancer(0.0022141);Acute myeloid leukemia(0.028236)
MAP2K4_17_12016647_D274fs	1.18561	Metabolic pathways(0.048399);Carbon metabolism(0.027275);Ribosome(0.027275);RNA degradation(0.044311);Endocytosis(0.014556);Bacterial invasion of epithelial cells(0.013864)
DDX11_12_31242869_R281K	1.24283	RNA polymerase(0.029442);Spliceosome(0.0051133);Proteasome(0.047856);Protein processing in endoplasmic reticulum(0.038017);Herpes simplex infection(0.038934)
SNAPC4_9_139277995_S542in_frame_del	1.27029	Glycerolipid metabolism(0.03881);Glycerophospholipid metabolism(0.03881);Focal adhesion(0.039941);Neurotrophin signaling pathway(0.04348);Insulin resistance(0.020774)
MUC4_3_195515008_G1148A	1.32259	Non-homologous end-joining(0.020476);Fanconi anemia pathway(0.034794);Cell cycle(0.00022277);Oocyte meiosis(0.0093512);Regulation of autophagy(0.020476);Progesterone-mediated oocyte maturation(0.034224);Huntington's disease(0.046674);Viral carcinogenesis(0.030894)
CCDC144NL_17_20768749_H215fs	1.32259	MAPK signaling pathway(0.01501);Ras signaling pathway(0.010639);cGMP-PKG signaling pathway(0.0082586);cAMP signaling pathway(0.038491);AMPK signaling pathway(0.036521);Osteoclast differentiation(0.042135);Synaptic vesicle cycle(0.016786);Insulin secretion(0.027261);Oxytocin signaling pathway(0.049227);AGE-RAGE signaling pathway in diabetic complications(0.0136);Vasopressin-regulated water reabsor…
RNU6-42_3_196511870_NULL	1.32259	Glycolysis / Gluconeogenesis(0.03515);Carbon metabolism(0.03515);Biosynthesis of amino acids(0.013233);MAPK signaling pathway(0.046188);Cytokine-cytokine receptor interaction(0.014074);Chemokine signaling pathway(0.034281);HIF-1 signaling pathway(0.027593);Endocytosis(0.030829);Dorso-ventral axis formation(0.041629);Notch signaling pathway(0.024307);TGF-beta signaling pathway(0.0080639);Osteoclas…
VCX3B_X_8433833_R50	1.3473	Ribosome biogenesis in eukaryotes(0.0062355);mRNA surveillance pathway(0.0077136);DNA replication(0.017093);Spliceosome(0.020545);Calcium signaling pathway(0.014794);Cell cycle(0.01087);Adrenergic signaling in cardiomyocytes(0.044962);Platelet activation(0.043328);Progesterone-mediated oocyte maturation(0.049321);Renin secretion(0.027914);Viral carcinogenesis(0.034477)
GOLGA6L6_15_20740459_AK430in_frame_delE	1.3473	mRNA surveillance pathway(0.018732);Adrenergic signaling in cardiomyocytes(0.0084754);Dopaminergic synapse(0.0072344);Epstein-Barr virus infection(0.011211)
CROCCP2_1_16945452_NULL	1.37232	Ribosome(0.037057);Regulation of actin cytoskeleton(0.042812);Insulin signaling pathway(0.004432);Bacterial invasion of epithelial cells(0.025247)
FRG1B_20_29632643_L153P	1.37232	Glycolysis / Gluconeogenesis(0.022254);DNA replication(0.035015);cGMP-PKG signaling pathway(0.043871);Phosphatidylinositol signaling system(0.035015);Cell cycle(0.032337);tural killer cell mediated cytotoxicity(0.025247);Fc gamma R-mediated phagocytosis(0.036629);Thyroid hormone synthesis(0.046169);Salivary secretion(0.025643);Morphine addiction(0.045534)
FAM171B_2_187559029_47in_frame_insQ	1.39764	RNA degradation(0.013621);MAPK signaling pathway(0.020908);ErbB signaling pathway(0.038314);Ras signaling pathway(0.033755);Rap1 signaling pathway(0.016458);Cytokine-cytokine receptor interaction(0.013621);Endocytosis(0.016458);Focal adhesion(0.020945);Gap junction(0.039094);Antigen processing and presentation(0.038188);Neurotrophin signaling pathway(0.018033);Retrograde endocannabinoid signaling…
CROCCP2_1_16950687_NULL	1.39764	ErbB signaling pathway(0.011817);Ras signaling pathway(0.036467);Chemokine signaling pathway(0.040222);Endocytosis(0.0070271);PI3K-Akt signaling pathway(0.022062);Vascular smooth muscle contraction(0.022102);Dorso-ventral axis formation(0.029738);Hippo signaling pathway(0.0018271);Focal adhesion(0.03686);Signaling pathways regulating pluripotency of stem cells(0.013776);Cytosolic DNA-sensing path…
KRTAP4-11_17_39274157_P137	1.46177	Proteasome(0.01002);cGMP-PKG signaling pathway(0.023155);Hippo signaling pathway(0.01761);Thyroid hormone signaling pathway(0.0077689);Type I diabetes mellitus(0.029566);Alzheimer's disease(0.0086699);Alcoholism(0.038454);Central carbon metabolism in cancer(0.048753);Graft-versus-host disease(0.041725)
FRG1B_20_29625924_57in_frame_insL	1.52795	Purine metabolism(0.045932);Glutathione metabolism(0.0091949);Circadian rhythm(0.045859);African trypanosomiasis(0.040441)
FRG2B_10_135438753_T230	1.55958	RNA degradation(0.044849);Spliceosome(0.0060886);FoxO signaling pathway(0.026308);Cell cycle(0.0012741);Cytosolic DNA-sensing pathway(0.012017);Progesterone-mediated oocyte maturation(0.0058882);Hepatitis C(0.040058);Influenza A(0.0078007);Epstein-Barr virus infection(0.010733);MicroRNAs in cancer(0.036455);Bladder cancer(0.018508);Chronic myeloid leukemia(0.04783)
CROCCP2_1_16950261_NULL	1.59164	NF-kappa B signaling pathway(0.0019924);Vascular smooth muscle contraction(0.025348);VEGF signaling pathway(0.039945);Focal adhesion(0.0428);tural killer cell mediated cytotoxicity(0.045489);T cell receptor signaling pathway(0.018394);B cell receptor signaling pathway(0.020783);Fc epsilon RI signaling pathway(0.014088);Measles(0.002478);Influenza A(0.042937);Pathways in cancer(0.039095);Glioma(0.…
ENSG00000214883_11_50379454_NULL	1.62414	Cysteine and methionine metabolism(0.049663);Metabolic pathways(0.049614);Basal transcription factors(0.030784);PPAR signaling pathway(0.045868);Nucleotide excision repair(0.036027);Chemokine signaling pathway(0.038038);Sphingolipid signaling pathway(0.018517);Platelet activation(0.015997);Inflammatory mediator regulation of TRP channels(0.017491);Thyroid hormone signaling pathway(0.012917);Bile …
DSPP_4_88537243_D1143E	1.65707	Basal transcription factors(0.041842);Spliceosome(0.0063142);Notch signaling pathway(0.037834)
FAM157C_16_90168694_NULL	1.76346	Ribosome biogenesis in eukaryotes(0.002308);RNA transport(0.046911);GnRH signaling pathway(0.018588);Parkinson's disease(0.031083);Epithelial cell signaling in Helicobacter pylori infection(0.040514)
CST2_20_23807084_R72*	1.76346	Ras signaling pathway(0.028045);Signaling pathways regulating pluripotency of stem cells(0.026625);Bacterial invasion of epithelial cells(0.040445);Legionellosis(0.031389);Viral myocarditis(0.018409);
PHOSPHO1_17_47302390_S32in_frame_del	1.79822	Ribosome(0.0010514);RNA degradation(0.0070424);Endocytosis(0.01573);Notch signaling pathway(0.046374);Hippo signaling pathway(0.045001);Cell adhesion molecules (CAMs)(0.00047785);Intestinal immune network for IgA production(0.008495);HTLV-I infection(0.012456);MicroRNAs in cancer(0.038328);Autoimmune thyroid disease(0.0010514);Systemic lupus erythematosus(0.011792);Allograft rejection(0.008495)
CBWD1_9_163985_Y161	1.83341	Homologous recombination(0.047822);Apoptosis(0.02187);Toll-like receptor signaling pathway(0.046293);Long-term depression(0.04248);Huntington's disease(0.012812);Hepatitis C(0.024814);Influenza A(0.0077074);Herpes simplex infection(0.029965)
KRTAP5-5_11_1651191_GCG44in_frame_del	1.8638	Glycolysis / Gluconeogenesis(0.025936);Metabolic pathways(0.043662);Carbon metabolism(0.025936);Biosynthesis of amino acids(0.0095787);Cell cycle(0.04715);MicroRNAs in cancer(0.031103)
FAM157C_16_90168699_NULL	1.8638	Ribosome(0.020732);Chemokine signaling pathway(0.04146);Adherens junction(0.04544);Pancreatic secretion(0.031995);Morphine addiction(0.041758)
SSC5D_19_56029199_H1186fs	1.89977	Amphetamine addiction(0.024861)
FRG1B_20_29623231_P15S	1.9785	Lysine degradation(0.024366);Spliceosome(0.04739);Adherens junction(0.041479);RIG-I-like receptor signaling pathway(0.016361);Legionellosis(0.026693);Viral carcinogenesis(0.0091137)
GOLGA8DP_15_22706758_NULL	2.05933	Cysteine and methionine metabolism(0.029914);Metabolic pathways(0.036436);MAPK signaling pathway(0.039616);Protein processing in endoplasmic reticulum(0.01472);Longevity regulating pathway - multiple species(0.01472);Circadian rhythm(0.0046753);Insulin signaling pathway(0.02264);Non-alcoholic fatty liver disease (NAFLD)(0.039202);Huntington's disease(0.030512);HTLV-I infection(0.01609);Herpes sim…
NBPF1_1_16902844_NULL	2.14225	Nucleotide excision repair(0.0091441);Rap1 signaling pathway(0.037127);cGMP-PKG signaling pathway(0.005484);cAMP signaling pathway(0.0046672);HIF-1 signaling pathway(0.017036);Phospholipase D signaling pathway(0.010361);Neuroactive ligand-receptor interaction(0.025638);mTOR signaling pathway(0.043241);Longevity regulating pathway - multiple species(0.043241);TGF-beta signaling pathway(0.023443);F…
LOC654780_16_84228613_NULL	2.17547	Toll-like receptor signaling pathway(0.036321);Transcriptional misregulation in cancer(0.035166)
TMEM184A_7_1586653_392in_frame_insG	2.17547	Glycerolipid metabolism(0.035908);Glycerophospholipid metabolism(0.035908);RNA transport(0.048272);Phosphatidylinositol signaling system(0.012384)
MED12_X_70361150_Q2116fs	2.30799	Metabolic pathways(0.048935);TGF-beta signaling pathway(0.044348);Toll-like receptor signaling pathway(0.0057606);Intestinal immune network for IgA production(0.00088509);Type I diabetes mellitus(0.013151);Chagas disease (American trypanosomiasis)(0.010625);African trypanosomiasis(0.013473);Malaria(0.00013989);Amoebiasis(0.033451);Measles(0.02832);Autoimmune thyroid disease(0.0016929);Inflammator…
DNHD1_11_6567895_1913in_frame_insHALL	2.48789	ErbB signaling pathway(0.049387);Type II diabetes mellitus(0.043688);Prion diseases(0.043688);Hepatitis C(0.043158);Central carbon metabolism in cancer(0.018381)
WASH3P_15_102516539_NULL	2.48789	Basal transcription factors(0.0086855);MAPK signaling pathway(0.0048411);Ras signaling pathway(0.011269);cGMP-PKG signaling pathway(0.0032091);cAMP signaling pathway(0.0096863);Chemokine signaling pathway(0.032901);Adrenergic signaling in cardiomyocytes(0.023764);Serotonergic synapse(0.035448);Dopaminergic synapse(0.043701);Estrogen signaling pathway(0.030684);Thyroid hormone synthesis(0.043703);…
NBPF1_1_16889820_NULL	2.5238	mRNA surveillance pathway(0.048076);Fanconi anemia pathway(0.04826);Parkinson's disease(0.027317)
MUC12_7_100642229_G2938	2.5238	mRNA surveillance pathway(0.0030567);Oocyte meiosis(0.043456);AMPK signaling pathway(0.038033);Dopaminergic synapse(0.021799);Ovarian steroidogenesis(0.01116)
AQP7_9_33395134_L29fs	2.55996	NA
IGHV4-28_14_106780709_N52in_frame_insSY	2.55996	Spliceosome(0.043334);Phosphatidylinositol signaling system(0.011021);Vascular smooth muscle contraction(0.031569);Wnt signaling pathway(0.0036173);Hedgehog signaling pathway(0.0088391);Hippo signaling pathway(0.038665);Gap junction(0.039191);tural killer cell mediated cytotoxicity(0.021731);Glutamatergic synapse(0.030818);Serotonergic synapse(0.02099);GABAergic synapse(0.01116);Melanogenesis(0.0…
TPRX1_19_48305639_PGPI305in_frame_del	2.59634	Base excision repair(0.044309);p53 signaling pathway(0.0087367);Apoptosis(0.023428);Toll-like receptor signaling pathway(0.045828);NOD-like receptor signaling pathway(0.034851);Cytosolic DNA-sensing pathway(0.02502);Hematopoietic cell lineage(0.020042);Non-alcoholic fatty liver disease (NAFLD)(0.0046007);Bile secretion(0.044309);Measles(0.032712);Pathways in cancer(0.040582);Viral carcinogenesis(…
FAM179A_2_29259479_A831T	2.59634	Metabolic pathways(0.045414);Chemokine signaling pathway(0.034359);HIF-1 signaling pathway(0.031002);Regulation of autophagy(0.0097735);NOD-like receptor signaling pathway(0.040319);RIG-I-like receptor signaling pathway(0.02662);Cytosolic DNA-sensing pathway(0.010843);Olfactory transduction(0.022268);Bile secretion(0.047665);Mineral absorption(0.026435);Alzheimer's disease(0.041434);Huntington's …
MUC12_7_100641798_P2795A	2.69125	Ribosome(0.001072);FoxO signaling pathway(0.028742);tural killer cell mediated cytotoxicity(0.040317);Long-term potentiation(0.047307);Oxytocin signaling pathway(0.017585);African trypanosomiasis(0.047271)
GNRH2_20_3026345_P113fs	2.73578	RNA degradation(0.040113);Regulation of actin cytoskeleton(0.044407)
NR1H2_19_50881822_175in_frame_insQ	2.78068	Fanconi anemia pathway(0.046306);NF-kappa B signaling pathway(0.045055);Cell adhesion molecules (CAMs)(0.0061942);Antigen processing and presentation(0.011511);Amyotrophic lateral sclerosis (ALS)(0.047092);Autoimmune thyroid disease(0.022565);Primary immunodeficiency(0.017943)
MUC12_7_100643088_I3225V	2.8792	Cysteine and methionine metabolism(0.0042974);Cell cycle(2.3939e-06);Oocyte meiosis(0.013504);p53 signaling pathway(0.015803);HTLV-I infection(0.04461);MicroRNAs in cancer(0.04758);Small cell lung cancer(0.027289)
CCDC144NL_17_20768762_K211fs	2.92528	Purine metabolism(0.044869);Pyrimidine metabolism(0.035291);MAPK signaling pathway(0.025568);TNF signaling pathway(0.012617);Amyotrophic lateral sclerosis (ALS)(0.014467);Epstein-Barr virus infection(0.0014411);Viral carcinogenesis(0.035928)
GAGE2D_X_49208295_9in_frame_insY	3.02648	Fanconi anemia pathway(0.048654);Rap1 signaling pathway(0.02078);Chemokine signaling pathway(0.0040908);Endocytosis(0.042832);VEGF signaling pathway(0.024386);Adherens junction(0.022875);Platelet activation(0.010735);NOD-like receptor signaling pathway(0.032269);Leukocyte transendothelial migration(0.024733);Inflammatory mediator regulation of TRP channels(0.040177);Regulation of actin cytoskelet…
CROCCP2_1_16950252_NULL	3.06561	Cysteine and methionine metabolism(0.038396);PPAR signaling pathway(0.0046597);cAMP signaling pathway(0.023525);Hippo signaling pathway(0.022003);Fc gamma R-mediated phagocytosis(0.033245);Regulation of actin cytoskeleton(0.010621);Estrogen signaling pathway(0.037652);Adipocytokine signaling pathway(0.025906);Glucagon signaling pathway(0.038349);Proteoglycans in cancer(0.013803)
ENSG00000232637_1_146215204_Y53*	3.06561	Nucleotide excision repair(0.021662);Parkinson's disease(0.02224)
FCGBP_19_40399385_G2104R	3.22578	RNA degradation(0.024954)
HLA-DRB1_6_32549402_R195fs	3.27439	MAPK signaling pathway(0.047091);Cytokine-cytokine receptor interaction(0.017776);Hepatitis B(0.008677);HTLV-I infection(0.028907);Pancreatic cancer(0.0438)
AKD1_6_109850199_V295in_frame_del	3.32332	Ribosome(0.047214);NF-kappa B signaling pathway(0.049986);Dorso-ventral axis formation(0.0036905);Notch signaling pathway(0.044071);Focal adhesion(0.034964);Alzheimer's disease(0.031344)
POTEE_2_132021946_G973D	3.37254	Cysteine and methionine metabolism(0.03039);FoxO signaling pathway(0.049347);Phagosome(0.017134);Osteoclast differentiation(0.01346);Cell adhesion molecules (CAMs)(0.046767);Platelet activation(0.047043);Toll-like receptor signaling pathway(0.0067994);T cell receptor signaling pathway(0.047654);Fc epsilon RI signaling pathway(0.037479);Intestinal immune network for IgA production(0.0038833);Regul…
POTEG_14_19571357_L379S	3.42206	Sphingolipid signaling pathway(0.036594);AMPK signaling pathway(0.043351);VEGF signaling pathway(0.042219);Osteoclast differentiation(0.037503);Antigen processing and presentation(0.043418);Toll-like receptor signaling pathway(0.0084632);NOD-like receptor signaling pathway(0.018134);RIG-I-like receptor signaling pathway(0.011247);Pertussis(0.01332);Hepatitis C(0.027927);Measles(0.03018);Influenza…
ENSG00000201990_7_6043965_NULL	3.53106	NA
NBPF10_1_145311931_R394C	3.57229	Ribosome(0.029863);Spliceosome(0.0087985);Homologous recombination(0.009362);Parkinson's disease(0.037607)
PHKG1P4_7_57128882_NULL	3.57229	DNA replication(0.027164);HIF-1 signaling pathway(0.032415);Cell cycle(0.00012896);Oocyte meiosis(0.032302);p53 signaling pathway(0.03607);Osteoclast differentiation(0.0069883);Hematopoietic cell lineage(0.013394);Progesterone-mediated oocyte maturation(0.022265);Hepatitis B(0.012091);HTLV-I infection(0.0014469);Herpes simplex infection(0.036698);Pathways in cancer(0.0041066);Viral carcinogenesis…
FCGBP_19_40383905_C3235	3.6229	Leukocyte transendothelial migration(0.042506)
HDGFRP2_19_4499633_EELAG578in_frame_del	3.66437	mRNA surveillance pathway(0.032108);Spliceosome(0.025622);AMPK signaling pathway(0.024456);Adipocytokine signaling pathway(0.045171);Type I diabetes mellitus(0.0085718);MicroRNAs in cancer(0.038962);Autoimmune thyroid disease(0.028126);Systemic lupus erythematosus(0.01192);Allograft rejection(0.0085718);Graft-versus-host disease(0.015404)
CROCCP2_1_16950916_NULL	3.66437	Oocyte meiosis(0.032782);Apoptosis(0.026854);Adrenergic signaling in cardiomyocytes(0.032937);Circadian entrainment(0.023722);Long-term potentiation(0.022357);Neurotrophin signaling pathway(0.011194);GnRH signaling pathway(0.025787);Alzheimer's disease(0.0045938);Shigellosis(0.044966);Salmonella infection(0.03503);Pertussis(0.044966);Leishmaniasis(0.019684);Chagas disease (American trypanosomiasi…
RNA5-8SP6_Y_10037842_NULL	3.75705	MAPK signaling pathway(0.023135);Peroxisome(0.010454);Adherens junction(0.03754);Circadian entrainment(0.0093235);Long-term depression(0.020664);Aldosterone-regulated sodium reabsorption(0.022508);Amyotrophic lateral sclerosis (ALS)(0.014363);Amphetamine addiction(0.032378);Pathogenic Escherichia coli infection(0.03445);Salmonella infection(0.046478);Pertussis(0.016795);Chagas disease (American t…
NBPF1_1_16899669_NULL	3.75705	Wnt signaling pathway(0.035029)
MIR663B_2_133014651_NULL	3.75705	Inositol phosphate metabolism(0.034767);HIF-1 signaling pathway(0.035344);Phosphatidylinositol signaling system(0.015492);Adherens junction(0.046298);Fc gamma R-mediated phagocytosis(0.044389);TNF signaling pathway(0.029524);Intestinal immune network for IgA production(0.034767);Circadian entrainment(0.011657);GnRH signaling pathway(0.034517);Type II diabetes mellitus(0.040385);AGE-RAGE signaling…
ENSG00000198580_7_6714789_F168in_frame_del	3.86977	Notch signaling pathway(0.038108);Inflammatory mediator regulation of TRP channels(0.043186);Insulin resistance(0.040224);Maturity onset diabetes of the young(0.015089)
MUC4_3_195505836_H4205Q	3.95386	mRNA surveillance pathway(0.047353);Basal transcription factors(0.0016902);Spliceosome(0.012063);Vascular smooth muscle contraction(0.020494);Non-alcoholic fatty liver disease (NAFLD)(0.032993);Herpes simplex infection(0.020706)
LOC100131514_7_100550032_208in_frame_insS	3.95386	Nucleotide excision repair(0.0066608);Chemokine signaling pathway(0.030871);TGF-beta signaling pathway(0.015304);Hippo signaling pathway(0.007571);Antigen processing and presentation(0.0020767);Circadian rhythm(0.046727);Shigellosis(0.0089521);Tuberculosis(0.038259);Measles(0.01732);Influenza A(0.027005);HTLV-I infection(0.01453);Epstein-Barr virus infection(0.040682);Viral carcinogenesis(0.00332…
KIAA1211_4_57180594_E310fs	3.95386	Apoptosis(0.0056492);Insulin signaling pathway(0.048062);Alzheimer's disease(0.0028844);Parkinson's disease(0.014937);Influenza A(0.02876);Renal cell carcinoma(0.048062)
ENSG00000205786_19_35898796_L49fs	3.95386	Purine metabolism(0.01468);Pyrimidine metabolism(0.010553);RNA polymerase(0.017435);Ras signaling pathway(0.042099);Rap1 signaling pathway(0.042202);FoxO signaling pathway(0.0011275);Sphingolipid signaling pathway(0.028683);Phospholipase D signaling pathway(0.045534);Wnt signaling pathway(0.01505);Focal adhesion(0.048854);Tight junction(0.016073);Platelet activation(0.031849);Leukocyte transendot…
FAM189A2_9_72002911_20in_frame_insYS	4.00595	Basal transcription factors(0.038719);Circadian rhythm(0.03526)
HERC2P4_16_32190861_NULL	4.04812	Cytokine-cytokine receptor interaction(0.04703);Endocytosis(0.033446);Hematopoietic cell lineage(0.02422);Type I diabetes mellitus(0.0085718);Transcriptional misregulation in cancer(0.04257);Autoimmune thyroid disease(0.028126);Graft-versus-host disease(0.015404)
DSPP_4_88536553_D913	4.04812	Inositol phosphate metabolism(0.027519);cGMP-PKG signaling pathway(0.019857);NF-kappa B signaling pathway(0.0059108);Phosphatidylinositol signaling system(0.011037);Sphingolipid signaling pathway(0.0023221);Oocyte meiosis(0.027851);Phagosome(0.0077993);PI3K-Akt signaling pathway(0.0067792);AMPK signaling pathway(0.010554);Adrenergic signaling in cardiomyocytes(0.0017338);VEGF signaling pathway(0.…
TBC1D3_17_36339597_Q354K	4.09031	cAMP signaling pathway(0.046163);Phospholipase D signaling pathway(0.035186);AMPK signaling pathway(0.025285);Dorso-ventral axis formation(0.0029018);Adherens junction(0.043713);Tight junction(0.011075);Cholinergic synapse(0.017918);Serotonergic synapse(0.033749);Estrogen signaling pathway(0.035186);Thyroid hormone signaling pathway(0.0041949);Glucagon signaling pathway(0.036074);Alzheimer's dise…
KRTAP5-8_11_71249117_C6in_frame_insSG	4.09031	Metabolic pathways(0.027218);RNA polymerase(0.035717);cAMP signaling pathway(0.045114);Intestinal immune network for IgA production(0.025811);Epstein-Barr virus infection(0.038802);Autoimmune thyroid disease(0.008668);Allograft rejection(0.025811)
IFI27_14_94582130_47in_frame_insMAA	4.14272	Hedgehog signaling pathway(0.013323);Ovarian steroidogenesis(0.005583);Melanogenesis(0.022934);Vasopressin-regulated water reabsorption(0.013943);Basal cell carcinoma(0.0047716);Arrhythmogenic right ventricular cardiomyopathy (ARVC)(0.005583)
GPR32_19_51274851_T332P	4.19528	Purine metabolism(0.030805);Basal transcription factors(0.03599);ErbB signaling pathway(0.027419);Sphingolipid signaling pathway(0.047045);Phagosome(0.022459);Adrenergic signaling in cardiomyocytes(0.039533);Focal adhesion(0.035919);Tight junction(0.029384);Prolactin signaling pathway(0.043145);Endometrial cancer(0.005968);Central carbon metabolism in cancer(0.046178)
FAM86B1_8_12040786_NULL	4.36447	Ubiquitin mediated proteolysis(0.030112);Leukocyte transendothelial migration(0.026291);Pancreatic secretion(0.0060885);Pathogenic Escherichia coli infection(0.023307)
TPTE2_13_19999954_Q310fs	4.36447	Protein processing in endoplasmic reticulum(0.049886);Hippo signaling pathway(0.0089976);Adipocytokine signaling pathway(0.042868);Basal cell carcinoma(0.043615)
HECTD4_12_112600859_D413fs	4.65397	Base excision repair(0.010657)
NBPF1_1_16889985_NULL	4.65397	Ribosome(0.00092377);Base excision repair(0.046536);Longevity regulating pathway - multiple species(0.034658);Hippo signaling pathway(0.037176);Tight junction(0.0075763)
RNF126P1_17_55123867_NULL	4.65397	Purine metabolism(0.020915);Pyrimidine metabolism(0.047653);Lysine degradation(0.040165);mRNA surveillance pathway(0.0083871);DNA replication(0.0029925);Spliceosome(4.95e-05);Cell cycle(0.0058959);Oocyte meiosis(0.02684);p53 signaling pathway(0.00013362);PI3K-Akt signaling pathway(0.040159);Parkinson's disease(0.017324);Herpes simplex infection(0.028702);MicroRNAs in cancer(0.030517);Small cell l…
ENSG00000161103_22_18843301_NULL	4.70781	Metabolic pathways(0.028478);mRNA surveillance pathway(0.015692);Spliceosome(0.00074975);Peroxisome(0.029863);Epstein-Barr virus infection(0.01533)
DNAAF1_16_84203706_S424	4.75021	Hippo signaling pathway(0.015818);Signaling pathways regulating pluripotency of stem cells(0.046374);Melanogenesis(0.039218)
RNA5-8SP6_Y_10037883_NULL	4.75021	Biosynthesis of unsaturated fatty acids(0.047195);Fatty acid metabolism(0.047195)
FIP1L1_4_54319248_E486fs	4.86964	MAPK signaling pathway(0.035347);Calcium signaling pathway(0.030591);cGMP-PKG signaling pathway(0.02077);cAMP signaling pathway(0.02132);Cytokine-cytokine receptor interaction(0.0036177);Chemokine signaling pathway(0.0016987);NF-kappa B signaling pathway(6.5864e-05);Phosphatidylinositol signaling system(0.011376);Sphingolipid signaling pathway(0.0089606);mTOR signaling pathway(0.024326);TGF-beta …
NBPF20_1_148346749_V3G	4.98964	Spliceosome(0.00062436);Proteasome(0.028989);Ubiquitin mediated proteolysis(0.042164);Measles(0.048823)
KCNN3_1_154842200_QQ79in_frame_del	5.04377	Huntington's disease(0.010873);Epithelial cell signaling in Helicobacter pylori infection(0.033037);Choline metabolism in cancer(0.026692)
HRNR_1_152187588_G2173S	5.29786	Spliceosome(0.042512);Calcium signaling pathway(0.01433);Cytokine-cytokine receptor interaction(0.01846);Notch signaling pathway(0.0053598);Antigen processing and presentation(0.044666);RIG-I-like receptor signaling pathway(0.038853);Gastric acid secretion(0.01325);African trypanosomiasis(0.026892);Systemic lupus erythematosus(0.035327)
MUC17_7_100696407_R4415H	5.3394	Neuroactive ligand-receptor interaction(0.019611);Dorso-ventral axis formation(0.048224);Hippo signaling pathway(0.017338);Signaling pathways regulating pluripotency of stem cells(0.036724);Melanogenesis(0.011416);Legionellosis(0.012091);Transcriptional misregulation in cancer(0.023436);Basal cell carcinoma(0.034514);Rheumatoid arthritis(0.036071)
FRG1B_20_29628236_A80P	5.3394	Other types of O-glycan biosynthesis(0.036964);Biosynthesis of unsaturated fatty acids(0.036964);Fatty acid metabolism(0.036964);mRNA surveillance pathway(0.046384)
ODF2_9_131256860_A608	5.51458	Purine metabolism(0.028313);Pyrimidine metabolism(0.0071959);Metabolic pathways(0.0012251);Ribosome biogenesis in eukaryotes(0.046123);RNA polymerase(0.0090279);Basal transcription factors(0.0012065);PPAR signaling pathway(0.0028863);ErbB signaling pathway(0.044764);Wnt signaling pathway(0.012338);Adherens junction(0.0427);Tight junction(0.0067306);Huntington's disease(0.015279);Epstein-Barr viru…
OR4D10_11_59245266_R122*	5.51458	RNA polymerase(0.043184);DNA replication(0.012072);Calcium signaling pathway(0.03228);Cell adhesion molecules (CAMs)(0.0018294);Toll-like receptor signaling pathway(0.0047651);Legionellosis(0.022359);Chagas disease (American trypanosomiasis)(0.034977);Malaria(0.026378);Toxoplasmosis(0.0099806);Tuberculosis(0.043609);Hepatitis C(0.038614);Hepatitis B(0.014875);Measles(0.01715);Influenza A(0.003435…
MUC4_3_195509886_S2855	5.63572	MAPK signaling pathway(0.03118);Transcriptional misregulation in cancer(0.017757);MicroRNAs in cancer(0.024291);Pancreatic cancer(0.020006);Glioma(0.00074123);Prostate cancer(0.038215);Melanoma(0.0011038);Bladder cancer(0.0084735);Chronic myeloid leukemia(0.014183);Small cell lung cancer(0.023327);Non-small cell lung cancer(0.0062944)
KCNB2_8_73848282_R231H	5.68957	Lysine degradation(0.016143);RNA degradation(0.044849);Spliceosome(0.041116);Notch signaling pathway(0.044989);Cytosolic DNA-sensing pathway(0.032128);Bile secretion(0.049376);Alcoholism(0.014028);Hepatitis C(0.040058);Pathways in cancer(0.040626);Viral carcinogenesis(0.018093)
EPDR1_7_37960263_Q31fs	5.74329	Ribosome(0.010236);RNA transport(0.0012491);RNA degradation(0.015937);DNA replication(0.012609);Cytokine-cytokine receptor interaction(0.047275);Cell cycle(6.3268e-05);Oocyte meiosis(0.032888);T cell receptor signaling pathway(0.046065);Progesterone-mediated oocyte maturation(0.0013395);HTLV-I infection(0.012585);Epstein-Barr virus infection(0.01566);Pathways in cancer(0.013618);Proteoglycans in …
CRIPAK_4_1388622_C110fs	5.83664	Basal transcription factors(0.0051573);Nucleotide excision repair(0.011987);Sphingolipid signaling pathway(0.0077127);Adrenergic signaling in cardiomyocytes(0.018121);Tight junction(0.036228);Dopaminergic synapse(0.0051573);Type II diabetes mellitus(0.0092058)
C9orf43_9_116187646_Q300in_frame_del	5.83664	Spliceosome(0.033684);Nucleotide excision repair(0.036701)
ATN1_12_7045891_491in_frame_insQ	5.83664	cAMP signaling pathway(0.03235);FoxO signaling pathway(0.027961);TNF signaling pathway(0.027314);Synaptic vesicle cycle(0.0061977);Insulin resistance(0.034316);Non-alcoholic fatty liver disease (NAFLD)(0.0051115);Huntington's disease(0.034316);Cocaine addiction(0.026043);Amphetamine addiction(0.019606);Epithelial cell signaling in Helicobacter pylori infection(0.019606);Pertussis(0.012415)
NLRC4_2_32476071_R288W	6.00962	Hippo signaling pathway(0.0028653)
NBPF9_1_144828548_G130S	6.00962	Basal transcription factors(0.036257);Spliceosome(0.030291);Endocytosis(0.038213);Phagosome(0.037324);Adherens junction(0.0049672);Alcoholism(0.042403);HTLV-I infection(0.026801);Viral carcinogenesis(0.0037592);Acute myeloid leukemia(0.048363)
MAGI1_3_65425560_421in_frame_insQ	6.10077	Neurotrophin signaling pathway(0.004151);Huntington's disease(0.030048)
AXL_19_41743932_H291fs	6.10077	Ether lipid metabolism(0.037954);Rap1 signaling pathway(0.0040052);cGMP-PKG signaling pathway(0.049691);Sphingolipid signaling pathway(0.018359);Axon guidance(0.031958);VEGF signaling pathway(0.014608);Tight junction(0.04353);Gap junction(0.028214);Platelet activation(0.018334);Leukocyte transendothelial migration(0.031958);Circadian entrainment(0.015415);Long-term potentiation(0.0073488);Neurotr…
DSPP_4_88537298_SSD1165in_frame_del	6.10077	Natural killer cell mediated cytotoxicity(0.006868);Amoebiasis(0.046219)
GOLGA6L2_15_23685826_E598in_frame_del	6.28565	cAMP signaling pathway(0.031151);HIF-1 signaling pathway(0.032252);Protein processing in endoplasmic reticulum(0.0072589);Neurotrophin signaling pathway(0.01872);Prolactin signaling pathway(0.013856);Adipocytokine signaling pathway(0.025267);Non-alcoholic fatty liver disease (NAFLD)(0.0058234);AGE-RAGE signaling pathway in diabetic complications(0.024493);Hepatitis B(0.04243);HTLV-I infection(0.0…
FAM138B_2_114336277_NULL	6.33737	MAPK signaling pathway(0.017562);Wnt signaling pathway(0.0081696);Renin secretion(0.039723);Transcriptional misregulation in cancer(0.019625)
PLCZ1_12_18854541_EEEE82in_frame_del	6.37422	MAPK signaling pathway(0.035256);Ras signaling pathway(0.007004);Rap1 signaling pathway(0.0078729);Calcium signaling pathway(0.041812);cGMP-PKG signaling pathway(0.034173);PI3K-Akt signaling pathway(0.0034323);Adrenergic signaling in cardiomyocytes(0.013376);Dorso-ventral axis formation(0.00092255);Axon guidance(0.030985);Signaling pathways regulating pluripotency of stem cells(0.0010686);GnRH si…
MAML3_4_140811064_Q37fs	6.37422	mRNA surveillance pathway(0.0015345);Toll-like receptor signaling pathway(0.013637);NOD-like receptor signaling pathway(0.029523);RIG-I-like receptor signaling pathway(0.021244);Cytosolic DNA-sensing pathway(0.04611);Adipocytokine signaling pathway(0.029523);Epithelial cell signaling in Helicobacter pylori infection(0.012422);Pertussis(0.023851);Leishmaniasis(0.029523);Chagas disease (American tr…
SHROOM4_X_50350728_1142in_frame_insE	6.4107	RNA transport(0.042331);mRNA surveillance pathway(0.047977);Basal transcription factors(0.0031231);cAMP signaling pathway(0.037461);Chemokine signaling pathway(0.031094);Oocyte meiosis(0.017963);Vascular smooth muscle contraction(0.031918);Long-term potentiation(0.0064428);Dopaminergic synapse(0.047977);Insulin signaling pathway(0.047977);Mineral absorption(0.03384);Renal cell carcinoma(0.047977)
OR11H12_14_19377859_V89A	6.4107	Jak-STAT signaling pathway(0.040555)
CDC42EP1_22_37964409_ANPSAPA257in_frame_del	6.46147	Ribosome(0.018681);Cytokine-cytokine receptor interaction(0.019817);NF-kappa B signaling pathway(0.030836);Neuroactive ligand-receptor interaction(0.0012301);VEGF signaling pathway(0.046086);Toll-like receptor signaling pathway(0.025338);Hematopoietic cell lineage(0.01383);Circadian entrainment(0.024308);Neurotrophin signaling pathway(0.027144);Olfactory transduction(0.01383);Regulation of lipoly…
ENSG00000235994_6_168377119_NULL	6.51196	Cysteine and methionine metabolism(0.020651);Lysine degradation(0.00029175);Homologous recombination(0.03228);PI3K-Akt signaling pathway(0.047208)
TP53_17_7578222_R209fs	6.54735	Glycolysis / Gluconeogenesis(0.042009);Purine metabolism(0.0083862);Pyrimidine metabolism(0.016286);Metabolic pathways(0.015323);RNA polymerase(0.0070071);Basal transcription factors(0.038239);Osteoclast differentiation(0.037727);Toll-like receptor signaling pathway(0.040122);Fc gamma R-mediated phagocytosis(0.041483);Leishmaniasis(0.041236);Epstein-Barr virus infection(0.021408);Colorectal cance…
LOC100132247_16_22545865_A521P	6.54735	Peroxisome(0.010897)
MT-ND3_MT_10306_N83T	6.59717	Hippo signaling pathway(0.0041753);Signaling pathways regulating pluripotency of stem cells(0.039084);Melanogenesis(0.020735);Endometrial cancer(0.025659);Basal cell carcinoma(0.0069413)
MST1P9_1_17087542_Q40fs	6.63178	HTLV-I infection(0.045108)
FAM71E2_19_55869880_QPWGEMKE778in_frame_del	6.63178	NA
NBPF1_1_16892256_NULL	6.68091	mRNA surveillance pathway(0.046473);VEGF signaling pathway(0.041502);Focal adhesion(0.011935);Signaling pathways regulating pluripotency of stem cells(0.014887);Long-term potentiation(0.0045973);Serotonergic synapse(0.0078504);Insulin signaling pathway(0.046473);Thyroid hormone signaling pathway(0.01277);Oxytocin signaling pathway(0.030718);Type I diabetes mellitus(0.024696);Alzheimer's disease(0…
GOLGA8IP_15_23259835_R169C	6.71472	Ras signaling pathway(0.016645);Rap1 signaling pathway(0.0023827);Calcium signaling pathway(0.012011);cGMP-PKG signaling pathway(0.023057);Cytokine-cytokine receptor interaction(0.039793);HIF-1 signaling pathway(0.025577);Phospholipase D signaling pathway(0.0069959);Endocytosis(0.039485);PI3K-Akt signaling pathway(0.010729);AMPK signaling pathway(0.014792);Longevity regulating pathway - mammal(0.…
DSPP_4_88536886_S1024	6.71472	Cysteine and methionine metabolism(0.020855);RNA transport(0.046168);Spliceosome(0.00054674)
ENSG00000235994_6_168376967_NULL	6.76311	Ribosome(0.019257);Platelet activation(0.0015791);Pancreatic secretion(0.029106)
CT47B1_X_120008797_KLTEEATEE235in_frame_del	6.81117	ErbB signaling pathway(0.046969);Fc gamma R-mediated phagocytosis(0.040825);Prolactin signaling pathway(0.042153);Viral carcinogenesis(0.037351)
MUC20_3_195346312_P205L	6.84373	Ribosome biogenesis in eukaryotes(0.00055921);RNA transport(0.02324);NF-kappa B signaling pathway(0.012484);Parkinson's disease(0.011798);Huntington's disease(0.045291);Influenza A(0.041133);Epstein-Barr virus infection(0.028344)
GIGYF2_2_233712227_Q1236in_frame_del	6.84373	NA
KRTAP17-1_17_39471753_GCGGS47in_frame_del	6.95321	MAPK signaling pathway(0.023746);Hippo signaling pathway(0.02582);NOD-like receptor signaling pathway(0.047653);Maturity onset diabetes of the young(0.0029925);Amyotrophic lateral sclerosis (ALS)(0.029891);Shigellosis(0.01155)
NBPF20_1_148343792_V99F	6.98447	Purine metabolism(0.028614);Pyrimidine metabolism(0.022665);Metabolic pathways(0.014737);RNA polymerase(0.013021);Cytosolic DNA-sensing pathway(0.038833)
ENSG00000244758_7_19834_NULL	6.98447	Purine metabolism(0.017789);Pyrimidine metabolism(0.049544);RNA polymerase(0.032801);Cytokine-cytokine receptor interaction(0.032974);Endocytosis(0.021064);TGF-beta signaling pathway(0.038162);Hippo signaling pathway(0.028015);Olfactory transduction(0.045968);Insulin secretion(0.036232);Thyroid hormone synthesis(0.048554);Renin secretion(0.034681);Amoebiasis(0.025596);Epstein-Barr virus infection…
ANKRD36C_2_96619735_D385	6.98478	RNA transport(0.010527);Spliceosome(0.0059224);Base excision repair(0.049089);Cell cycle(0.0012333);Oocyte meiosis(0.010029);p53 signaling pathway(0.031708);Protein processing in endoplasmic reticulum(0.011283);Apoptosis(0.030773);NOD-like receptor signaling pathway(0.042713);RIG-I-like receptor signaling pathway(0.028357);Progesterone-mediated oocyte maturation(0.0057809);Mineral absorption(0.02…
FAM157B_9_141107536_NULL	6.98478	MAPK signaling pathway(0.029221);Vascular smooth muscle contraction(0.032276);Hippo signaling pathway(0.032339);Endocrine and other factor-regulated calcium reabsorption(0.04891);HTLV-I infection(0.015753);Proteoglycans in cancer(0.0093609);MicroRNAs in cancer(0.025114);Central carbon metabolism in cancer(0.040561)
GOLGA6L2_15_23685225_G800fs	6.98478	Neuroactive ligand-receptor interaction(0.049406);Circadian rhythm(0.046438);Pathogenic Escherichia coli infection(0.028137);Transcriptional misregulation in cancer(0.0070969)
OR11H1_22_16449784_Q7H	6.98478	Cell cycle(0.036955);Endocytosis(0.035916);Renin-angiotensin system(0.048185);Olfactory transduction(0.03796);Tuberculosis(0.047797);Transcriptional misregulation in cancer(0.032858)
RP1L1_8_10467629_1326in_frame_insE	7.07554	Cysteine and methionine metabolism(0.019645);Oocyte meiosis(0.010154);p53 signaling pathway(0.011594);Hippo signaling pathway(0.045368);Morphine addiction(0.017419);Epstein-Barr virus infection(0.032693);MicroRNAs in cancer(0.037728)
FLJ35390_7_44080619_NULL	7.07554	NA
PHLDA1_12_76424938_Q198in_frame_del	7.12033	PPAR signaling pathway(0.012429);Cytokine-cytokine receptor interaction(0.046506);Circadian rhythm(0.00019075);Glucagon signaling pathway(0.039723);Transcriptional misregulation in cancer(0.044649)
GOLGA6L2_15_23686010_537in_frame_insE	7.28347	Metabolic pathways(0.019995);DNA replication(0.0081015);Cell cycle(0.0075472);tural killer cell mediated cytotoxicity(0.039361);B cell receptor signaling pathway(0.025451);Bladder cancer(0.047515);Chronic myeloid leukemia(0.036579)
MUC12_7_100637073_R1220C	7.32671	Basal transcription factors(0.014592);cAMP signaling pathway(0.0065732);Chemokine signaling pathway(0.037152);Sphingolipid signaling pathway(0.006792);AMPK signaling pathway(0.0086922);Adrenergic signaling in cardiomyocytes(0.043326);Focal adhesion(0.034396);Tight junction(0.01149);Dopaminergic synapse(0.039857);Insulin resistance(0.02014);AGE-RAGE signaling pathway in diabetic complications(0.03…
DSPP_4_88536014_SSNSSD737in_frame_del	7.36951	Citrate cycle (TCA cycle)(0.045875);Pyruvate metabolism(0.045875);Pantothenate and CoA biosynthesis(0.045875);RNA transport(0.042784);PI3K-Akt signaling pathway(0.047721);Thyroid hormone signaling pathway(0.042869);Proximal tubule bicarbonate reclamation(0.045875)
MUC4_3_195506940_H3837Q	7.41187	Non-alcoholic fatty liver disease (NAFLD)(0.046167)
NUDT11_X_51239296_M1fs	7.56843	RNA degradation(0.040549)
MUC12_7_100637141_E1242	7.60907	Inositol phosphate metabolism(0.041951);Spliceosome(0.046261);Phosphatidylinositol signaling system(0.02031);Alcoholism(0.026283);Hepatitis C(0.038621);Influenza A(0.027578);Herpes simplex infection(0.039671)
ZNF772_19_57988666_5in_frame_insA	7.64922	NA
PCSK9_1_55505552_18in_frame_insL	8.0175	Other types of O-glycan biosynthesis(0.042574);Ribosome biogenesis in eukaryotes(0.030491);Basal transcription factors(0.021356);Ras signaling pathway(0.039012);Axon guidance(0.041674);VEGF signaling pathway(0.020815);Focal adhesion(0.041215);Adherens junction(0.010663);Tight junction(0.017858);Complement and coagulation cascades(0.042574);Cytosolic DNA-sensing pathway(0.040833);AGE-RAGE signalin…
KCNN2_5_113698631_57in_frame_insA	8.10701	FoxO signaling pathway(0.018164);Cell cycle(0.041517);Endocytosis(0.011332);Adherens junction(0.0042569);Progesterone-mediated oocyte maturation(0.024446);Pathways in cancer(0.026987);Proteoglycans in cancer(0.038793);Prostate cancer(0.047289);Central carbon metabolism in cancer(0.042443)
ENSG00000216173_14_99828698_NULL	8.14244	Porphyrin and chlorophyll metabolism(0.049175);mRNA surveillance pathway(0.034539);Endocytosis(0.038544);TNF signaling pathway(0.0083286);Neurotrophin signaling pathway(0.040923)
ENSG00000264954_17_62075994_NULL	8.17735	Hedgehog signaling pathway(0.020672)
ENSG00000247765_15_21941688_NULL	8.22828	Biosynthesis of unsaturated fatty acids(0.046865);Fatty acid metabolism(0.046865);MAPK signaling pathway(0.0045217);NF-kappa B signaling pathway(0.0085132);Glutamatergic synapse(0.0029248);Olfactory transduction(0.00014092);Maturity onset diabetes of the young(0.0063888);Morphine addiction(0.0007349);Toxoplasmosis(0.037196);Measles(0.015571);Influenza A(0.022022);Epstein-Barr virus infection(0.01…
EP400_12_132529374_D2256	8.22828	Lysine degradation(0.029681);p53 signaling pathway(0.018449);mTOR signaling pathway(0.03884);Neurotrophin signaling pathway(0.010282);Insulin signaling pathway(0.037915);Type II diabetes mellitus(0.0081063);Insulin resistance(0.048302);Amphetamine addiction(0.044269);Epithelial cell signaling in Helicobacter pylori infection(0.044269)
CROCCP2_1_16950470_NULL	8.22828	Complement and coagulation cascades(0.044884);Epstein-Barr virus infection(0.029584)
MST1P9_1_17086085_A271fs	8.26155	FoxO signaling pathway(0.035905);Progesterone-mediated oocyte maturation(0.042777)
TPRX1_19_48305670_S297P	8.277	Mismatch repair(0.049175);TGF-beta signaling pathway(0.027661)
MUC4_3_195505811_T4214A	8.277	\Oxidative phosphorylation(0.048515);\\Valine, leucine and isoleucine degradation\\(0.048515);Porphyrin and chlorophyll metabolism(0.048515);ErbB signaling pathway(0.0051347);Ubiquitin mediated proteolysis(0.033975);Bacterial invasion of epithelial cells(0.033234);Pathways in cancer(0.038177);Transcriptional misregulation in cancer(0.03386);MicroRNAs in cancer(0.029649);Renal cell carcinoma(0.002…
FRG1B_20_29632662_E159D	8.29192	Metabolic pathways(0.0427);Proteasome(0.017553);Ras signaling pathway(0.041993);Endocytosis(0.021298);Circadian rhythm(0.027032);Alcoholism(0.037263);HTLV-I infection(0.011472)
CTSA_20_44520238_L32in_frame_del	8.29192	Non-homologous end-joining(0.0012591)
SHROOM4_X_50350758_1129in_frame_insQQQQ	8.32351	Huntington's disease(0.025218)
TRIM64B_11_89608899_E96A	8.33733	Sphingolipid signaling pathway(0.032114);RIG-I-like receptor signaling pathway(0.033523);T cell receptor signaling pathway(0.048379);Neurotrophin signaling pathway(0.043772);Adipocytokine signaling pathway(0.047653);Epithelial cell signaling in Helicobacter pylori infection(0.018451);Transcriptional misregulation in cancer(0.0067962)
OR2AK2_1_248128766_V45I	8.33733	Ribosome(0.001031);Spliceosome(0.0062583);NF-kappa B signaling pathway(0.030784);Sphingolipid signaling pathway(0.041618);Protein processing in endoplasmic reticulum(0.039037);RIG-I-like receptor signaling pathway(0.0092453);Cytosolic DNA-sensing pathway(0.032552);Hepatitis C(0.040646);Herpes simplex infection(0.01928)
SULT1C3_2_108875465_W224fs	8.3678	Neuroactive ligand-receptor interaction(0.047923);Neurotrophin signaling pathway(0.025112)
CRIPAK_4_1388441_M48V	8.38052	NA
ZNF384_12_6777070_Q516in_frame_del	8.38052	Inositol phosphate metabolism(0.01582);PPAR signaling pathway(0.04797);Ras signaling pathway(0.039012);cAMP signaling pathway(0.049138);Phosphatidylinositol signaling system(0.04797);mTOR signaling pathway(0.046584);PI3K-Akt signaling pathway(0.035682);Apoptosis(0.012314);Toll-like receptor signaling pathway(0.0029085);RIG-I-like receptor signaling pathway(0.018501);T cell receptor signaling path…
LOC100507351_17_75558636_NULL	8.4387	Cell adhesion molecules (CAMs)(0.016283);Toll-like receptor signaling pathway(0.012028);Jak-STAT signaling pathway(0.028681);Intestinal immune network for IgA production(0.00072506);Type I diabetes mellitus(0.016283);Alzheimer's disease(0.021396);Pertussis(0.021802);Legionellosis(0.0011473);Leishmaniasis(0.027063);Chagas disease (American trypanosomiasis)(0.03321);Toxoplasmosis(0.0082104);Amoebia…
ANKRD30BL_2_133015505_NULL	8.4387	Porphyrin and chlorophyll metabolism(0.027723)
ENSG00000210195_MT_15904_NULL	8.44976	Nucleotide excision repair(0.036027);Ras signaling pathway(0.034238);Rap1 signaling pathway(0.00084275);FoxO signaling pathway(0.0061478);Phospholipase D signaling pathway(0.0025797);Lysosome(0.027614);PI3K-Akt signaling pathway(0.034407);Longevity regulating pathway - mammal(0.0025638);Longevity regulating pathway - multiple species(0.0027641);Wnt signaling pathway(0.048461);VEGF signaling pathw…
MUC2_11_1092800_I1540S	8.44976	ErbB signaling pathway(0.011345);Signaling pathways regulating pluripotency of stem cells(0.0043358);Cholinergic synapse(0.022305);GnRH signaling pathway(0.033593);Prolactin signaling pathway(0.043438);Oxytocin signaling pathway(0.014446);AGE-RAGE signaling pathway in diabetic complications(0.01475);Maturity onset diabetes of the young(0.049873);Toxoplasmosis(0.029409);Colorectal cancer(0.043438)…
MS4A4A_11_60064763_V99M	8.56585	\Valine, leucine and isoleucine degradation(0.040264);Ether lipid metabolism(0.040264);RNA transport(0.0080746);Basal transcription factors(0.017551);Ubiquitin mediated proteolysis(0.019678)\
MUC12_7_100612955_19in_frame_insA	8.59195	\Valine, leucine and isoleucine degradation(0.040594);Spliceosome(0.036021);Cardiac muscle contraction(0.040594);Salivary secretion(0.035837)\
COG8_16_69370510_H142Y	8.6175	NA
MUC6_11_1018316_S1495	8.68445	Glycolysis / Gluconeogenesis(0.0049374);Tryptophan metabolism(0.041584);Glyoxylate and dicarboxylate metabolism(0.041584);Carbon metabolism(7.0276e-05);Biosynthesis of amino acids(0.0017161);RNA transport(0.031419);RNA degradation(0.013498);Cell cycle(2.7276e-05);Oocyte meiosis(0.0017011);p53 signaling pathway(0.0019829);Complement and coagulation cascades(0.041584);Viral carcinogenesis(0.042525)…
ZNF302_19_35173717_H15Q	8.70838	Tryptophan metabolism(0.026733);Glyoxylate and dicarboxylate metabolism(0.026733);cAMP signaling pathway(0.038907);FoxO signaling pathway(0.028789);p53 signaling pathway(0.010121);PI3K-Akt signaling pathway(0.032872);AMPK signaling pathway(0.026041);Longevity regulating pathway - mammal(0.014515);Jak-STAT signaling pathway(0.022825);Cholinergic synapse(0.028726);Progesterone-mediated oocyte matur…
ALPPL2_2_233274509_P509R	8.71965	Spliceosome(0.029287);NF-kappa B signaling pathway(0.0044433);Ubiquitin mediated proteolysis(0.019619);Osteoclast differentiation(0.046777);Cytosolic DNA-sensing pathway(0.041459);T cell receptor signaling pathway(0.0047241);B cell receptor signaling pathway(0.019759);Hepatitis C(0.035975);Renal cell carcinoma(0.034401)
ENSG00000267575_19_28297126_NULL	8.71965	PPAR signaling pathway(0.029752);Notch signaling pathway(0.027541);Thyroid cancer(0.033946)
NBPF1_1_16891365_NULL	8.71965	Other types of O-glycan biosynthesis(0.040924);Chemokine signaling pathway(0.038802);Hedgehog signaling pathway(0.029587);Regulation of actin cytoskeleton(0.049529);Proteoglycans in cancer(0.0309)
VEZF1_17_56056604_344in_frame_insQ	8.71965	Ovarian steroidogenesis(0.01381)
ENSG00000235994_6_168377009_NULL	8.74192	Proteasome(0.0052499);Epstein-Barr virus infection(0.049539)
AOAH_7_36552787_Y639fs	8.76365	MAPK signaling pathway(0.023594);Cytokine-cytokine receptor interaction(0.0088514);Hippo signaling pathway(0.034192);Intestinal immune network for IgA production(0.038625);Type I diabetes mellitus(0.038625);Pertussis(0.026219);Chagas disease (American trypanosomiasis)(0.024435);Transcriptional misregulation in cancer(0.0061946);Melanoma(0.021978);Autoimmune thyroid disease(0.013361);Rheumatoid ar…
HRNR_1_152189016_R1697C	8.78485	MAPK signaling pathway(0.0001985);Ras signaling pathway(0.014752);Calcium signaling pathway(0.00037369);cAMP signaling pathway(0.047527);Chemokine signaling pathway(0.0071454);Sphingolipid signaling pathway(0.0079327);Adrenergic signaling in cardiomyocytes(0.016914);Vascular smooth muscle contraction(0.00052221);Hedgehog signaling pathway(0.048464);Osteoclast differentiation(0.010253);Hippo signa…
MAP3K4_6_161519351_A1193in_frame_del	8.79088	Biosynthesis of unsaturated fatty acids(0.020132);Fatty acid metabolism(0.020132);Non-homologous end-joining(0.039466);HIF-1 signaling pathway(0.041744);Oocyte meiosis(0.02366);Adherens junction(0.025448);Pertussis(0.01426);Influenza A(0.0079249);Epstein-Barr virus infection(0.044115);Viral carcinogenesis(0.042895)
MUC12_7_100643155_K3247I	8.79088	Tight junction(0.046868);Fc epsilon RI signaling pathway(0.047883);Bacterial invasion of epithelial cells(0.048291);Influenza A(0.047385);Arrhythmogenic right ventricular cardiomyopathy (ARVC)(0.027231)
ENSG00000221734_9_117554474_NULL	8.79088	MAPK signaling pathway(0.023435);Cell cycle(0.049843);Signaling pathways regulating pluripotency of stem cells(0.022731);Platelet activation(0.04766);Circadian entrainment(0.0091231);Retrograde endocannabinoid signaling(0.039671);Olfactory transduction(0.017141);GnRH signaling pathway(0.012071);Progesterone-mediated oocyte maturation(0.010839);Oxytocin signaling pathway(0.019403);Regulation of li…
TPSAB1_16_1291454_A92T	8.79088	Homologous recombination(0.049241);Fanconi anemia pathway(0.0050328);Sphingolipid signaling pathway(0.035446);Phospholipase D signaling pathway(0.026191);Oocyte meiosis(0.029502);Osteoclast differentiation(0.036256);Fc epsilon RI signaling pathway(0.041143);Cholinergic synapse(0.041143);GnRH signaling pathway(0.02309)
HLA-B_6_31324601_E69fs	8.79319	Basal transcription factors(0.03602);MAPK signaling pathway(0.0096015);Ras signaling pathway(0.019128);Rap1 signaling pathway(0.022307);Cytokine-cytokine receptor interaction(0.0020287);mTOR signaling pathway(0.009024);Apoptosis(0.010497);Osteoclast differentiation(0.017232);Focal adhesion(0.0011003);Toll-like receptor signaling pathway(0.025941);TNF signaling pathway(0.0043512);Insulin signaling…
CRIPAK_4_1388375_C27fs	8.79319	ErbB signaling pathway(0.0030987);Neurotrophin signaling pathway(0.028569);Inflammatory mediator regulation of TRP channels(0.031414);GnRH signaling pathway(0.014228);Gastric acid secretion(0.018862);Epithelial cell signaling in Helicobacter pylori infection(0.0044171)
MED15_22_20920813_228in_frame_insQ	8.81223	mRNA surveillance pathway(0.037562);Endocytosis(0.04218);PI3K-Akt signaling pathway(0.035421);Hippo signaling pathway(0.021556);Jak-STAT signaling pathway(0.04674);HTLV-I infection(0.0083066)
DIAPH1_5_140953564_P620in_frame_del	8.86604	\Valine, leucine and isoleucine degradation(0.048845);Ether lipid metabolism(0.048845);Metabolic pathways(0.048379)\
IGHV3-21_14_106691797_Y76in_frame_del	8.91783	Hedgehog signaling pathway(0.039299);Platelet activation(0.032749)
OR2T33_1_248436655_G154	8.93428	Ras signaling pathway(0.0092517);Rap1 signaling pathway(0.011544);Chemokine signaling pathway(0.04802);FoxO signaling pathway(0.013877);Endocytosis(0.0038106);Phagosome(0.0082946);VEGF signaling pathway(0.01459);Hippo signaling pathway(0.016254);Focal adhesion(0.017307);Signaling pathways regulating pluripotency of stem cells(0.022504);Platelet activation(0.01906);T cell receptor signaling pathwa…
HERC2P4_16_32190787_NULL	8.98304	Glycolysis / Gluconeogenesis(0.0062421);Citrate cycle (TCA cycle)(0.046865);Pyruvate metabolism(0.046865);Pantothenate and CoA biosynthesis(0.046865);FoxO signaling pathway(0.029783);Adipocytokine signaling pathway(0.034085);Glucagon signaling pathway(0.0037117);Insulin resistance(0.037196);Non-alcoholic fatty liver disease (NAFLD)(0.020731);Proximal tubule bicarbonate reclamation(0.046865);Hunti…
FAM186A_12_50746243_T1458P	8.99795	Citrate cycle (TCA cycle)(0.041914);Pyruvate metabolism(0.041914);Spliceosome(0.040586);PPAR signaling pathway(0.0047031);cAMP signaling pathway(0.046927);Chemokine signaling pathway(0.041765);Osteoclast differentiation(0.017308);Jak-STAT signaling pathway(0.025864);B cell receptor signaling pathway(0.04571);Neurotrophin signaling pathway(0.022973);Olfactory transduction(0.029651);Melanogenesis(0…
MUC12_7_100637074_R1220H	9.01235	Oxidative phosphorylation(0.045875);Porphyrin and chlorophyll metabolism(0.045875);Ras signaling pathway(0.049955);cAMP signaling pathway(0.0071859);Phospholipase D signaling pathway(0.042319);PI3K-Akt signaling pathway(0.022823);Apoptosis(0.048515);Axon guidance(0.049239);Tight junction(0.0061593);Leukocyte transendothelial migration(0.049239);Cholinergic synapse(0.025998);Regulation of actin cy…
OR2T3_1_248637381_A244T	9.02626	Citrate cycle (TCA cycle)(0.042574);Pyruvate metabolism(0.042574);DNA replication(0.04797);Spliceosome(0.018334);TGF-beta signaling pathway(0.046436);Signaling pathways regulating pluripotency of stem cells(0.011328);Proximal tubule bicarbonate reclamation(0.042574)
SPATA3_2_231861059_P37	9.11186	Adherens junction(0.0344);Thyroid hormone signaling pathway(0.0075252);Legionellosis(0.0044418);African trypanosomiasis(0.012072);Malaria(0.0036963);Proteoglycans in cancer(0.013506)
ENSG00000249375_8_128700459_NULL	9.11186	Citrate cycle (TCA cycle)(0.026733);Other types of O-glycan biosynthesis(0.026733);Pyruvate metabolism(0.026733);Endocytosis(0.047258);Focal adhesion(0.0331);Adherens junction(0.048871);Fc gamma R-mediated phagocytosis(0.019322);Inflammatory mediator regulation of TRP channels(0.0025718);Regulation of actin cytoskeleton(0.014515);Insulin signaling pathway(0.00056367);Type II diabetes mellitus(0.0…
MT-ND5_MT_13676_N447S	9.12329	Glycolysis / Gluconeogenesis(0.0017238);Citrate cycle (TCA cycle)(0.024422);Pyruvate metabolism(0.024422);Biosynthesis of amino acids(0.047668);PPAR signaling pathway(0.017901);Cytokine-cytokine receptor interaction(0.048305);Sphingolipid signaling pathway(0.0033341);Oocyte meiosis(0.0067922);PI3K-Akt signaling pathway(0.023532);Vascular smooth muscle contraction(0.017179);Dorso-ventral axis form…
KRTAP9-9_17_39411670_15in_frame_insTTCCR	9.16225	Thiamine metabolism(0.029373)
PCDHB10_5_140574170_EA684in_frame_del	9.29288	Hippo signaling pathway(0.019401);Signaling pathways regulating pluripotency of stem cells(0.043474);Platelet activation(0.037024);Salmonella infection(0.025998);Pertussis(0.031303);Pathways in cancer(0.039887)
MIR205HG_1_209605637_NULL	9.29288	Ribosome(0.0064153);RNA transport(0.016269);ErbB signaling pathway(0.04757);RIG-I-like receptor signaling pathway(0.025747);Fc epsilon RI signaling pathway(0.028816);Type II diabetes mellitus(0.018663);Toxoplasmosis(0.038859);Hepatitis C(0.040927);Influenza A(0.023354);Epstein-Barr virus infection(0.038023)
PLEKHG1_6_151055039_T74	9.29288	Ribosome biogenesis in eukaryotes(0.021014);Homologous recombination(0.010724);Cell cycle(0.0089013);Oocyte meiosis(0.0006758);Hippo signaling pathway(0.01317);Progesterone-mediated oocyte maturation(0.015404);Melanogenesis(0.0060208);Pathogenic Escherichia coli infection(0.0082118);HTLV-I infection(0.029102);Endometrial cancer(0.012324);Thyroid cancer(0.039783);Basal cell carcinoma(0.025722);Arr…
RFX2_19_6190810_NULL	9.37044	\Valine, leucine and isoleucine degradation(0.040594);PPAR signaling pathway(0.044231);Cytokine-cytokine receptor interaction(0.012345);Hematopoietic cell lineage(0.027998)\
HRNR_1_152186837_R2423Q	9.42342	mRNA surveillance pathway(0.00034537);MAPK signaling pathway(0.048805);ErbB signaling pathway(0.029996);Ras signaling pathway(0.025297);cAMP signaling pathway(0.047529);mTOR signaling pathway(0.043662);PI3K-Akt signaling pathway(0.013207);AMPK signaling pathway(0.010076);Wnt signaling pathway(0.022523);Notch signaling pathway(0.049605);Insulin signaling pathway(0.043875);GnRH signaling pathway(0.…
UBA1_X_47061807_F320	9.42342	Purine metabolism(0.043478);Basal transcription factors(0.0022732);NF-kappa B signaling pathway(0.031639);Wnt signaling pathway(0.028804);Hedgehog signaling pathway(0.042571);NOD-like receptor signaling pathway(0.036135);RIG-I-like receptor signaling pathway(0.026275);Hematopoietic cell lineage(0.037505);tural killer cell mediated cytotoxicity(0.032686);Serotonergic synapse(0.032176);Long-term de…
RGSL1_1_182442910_V222I	9.42671	Purine metabolism(0.034517);Calcium signaling pathway(0.040385);Cytokine-cytokine receptor interaction(0.021825);Chemokine signaling pathway(0.011121);PI3K-Akt signaling pathway(0.031202);Vascular smooth muscle contraction(0.013746);Dorso-ventral axis formation(0.00086237);Axon guidance(0.029663);Cell adhesion molecules (CAMs)(0.034767);Gap junction(0.025364);Signaling pathways regulating pluripo…
MT-ND4_MT_10946_L65fs	9.49065	Citrate cycle (TCA cycle)(0.049835);Pyruvate metabolism(0.049835);Spliceosome(0.00019287);Mismatch repair(0.049835);Proximal tubule bicarbonate reclamation(0.049835)
RAB36_22_23498330_QDPL129in_frame_insH*	9.49065	RNA polymerase(0.047824);Calcium signaling pathway(0.035336);NF-kappa B signaling pathway(0.026216);Vascular smooth muscle contraction(0.042776);Jak-STAT signaling pathway(0.0035437);tural killer cell mediated cytotoxicity(0.019968);Fc epsilon RI signaling pathway(0.01746);Circadian entrainment(0.049568);Retrograde endocannabinoid signaling(0.023119);GABAergic synapse(0.031365);Inflammatory media…
ENSG00000210082_MT_3200_NULL	9.5101	Porphyrin and chlorophyll metabolism(0.046205);Biosynthesis of unsaturated fatty acids(0.046205);Fatty acid metabolism(0.046205);mRNA surveillance pathway(0.0079991);Basal transcription factors(0.028194);Nucleotide excision repair(0.021115);Mismatch repair(0.046205);Wnt signaling pathway(0.025279);HTLV-I infection(0.047027);Viral carcinogenesis(0.014854)
FAM21A_10_51853633_T379M	9.5101	Rap1 signaling pathway(0.020517);Cytokine-cytokine receptor interaction(0.0095401);Olfactory transduction(0.045484)
MYO16_13_109793246_P1540	9.58476	Spliceosome(0.0099515);Cytokine-cytokine receptor interaction(0.036803)
TICAM1_19_4817288_367in_frame_insP	9.58476	Tryptophan metabolism(0.042244);Glyoxylate and dicarboxylate metabolism(0.042244);Biosynthesis of unsaturated fatty acids(0.042244);Fatty acid metabolism(0.042244);Chemokine signaling pathway(0.042774);Peroxisome(0.0050925);Apoptosis(0.011918);TGF-beta signaling pathway(0.045371);Axon guidance(0.040944);Focal adhesion(0.003484);Signaling pathways regulating pluripotency of stem cells(0.028714);T …
IGSF8_1_160063723_A227	9.58476	Spliceosome(0.042597);Homologous recombination(0.031062);Circadian rhythm(0.011891)
INTS4L2_7_65150713_NULL	9.58476	NA
MUC4_3_195506387_P4022T	9.7075	Purine metabolism(0.019297);Pyrimidine metabolism(0.017076);Cysteine and methionine metabolism(0.028443);Glutathione metabolism(0.014421);Metabolic pathways(0.0038427);RNA polymerase(0.012959);cAMP signaling pathway(0.049333);Apoptosis(0.043251);Cytosolic DNA-sensing pathway(0.022819);Epstein-Barr virus infection(0.034637);Transcriptional misregulation in cancer(0.030998)
MUC5B_11_1265872_G2591R	9.7075	Purine metabolism(0.02371);Endocytosis(0.015504);Phagosome(0.032816)
ENSG00000235994_6_168377261_NULL	9.7075	Drug metabolism - other enzymes(0.048296);Biosynthesis of unsaturated fatty acids(0.024752);Fatty acid metabolism(0.024752);Circadian entrainment(1.9326e-05);Olfactory transduction(0.011239)
CXorf40A_X_148628334_P101	9.88693	Pantothenate and CoA biosynthesis(0.037294);Tight junction(0.041533)
ENSG00000210174_MT_10457_NULL	9.90269	Regulation of actin cytoskeleton(0.049529);Pancreatic secretion(0.044848);Basal cell carcinoma(0.03808)
C3orf20_3_14725873_S203	9.90269	MAPK signaling pathway(0.0066734);Calcium signaling pathway(0.049187);cAMP signaling pathway(0.014973);FoxO signaling pathway(0.013096);Wnt signaling pathway(0.01603);TGF-beta signaling pathway(0.048914);Osteoclast differentiation(0.01603);Toll-like receptor signaling pathway(0.039524);TNF signaling pathway(0.046493);Intestinal immune network for IgA production(0.0079883);Circadian entrainment(0.…
MT-ND2_MT_4921_V151A	10	Cell cycle(0.047915);Oocyte meiosis(0.033686)
FAM115C_7_143417083_C311R	10	Thiamine metabolism(0.024092)
HRNR_1_152189242_S1621	10	FoxO signaling pathway(0.018511);Cell cycle(0.0016618);Oocyte meiosis(0.016815);p53 signaling pathway(0.0035863);Progesterone-mediated oocyte maturation(0.0020834)
HERC2_15_28419587_P3337	10	Cytokine-cytokine receptor interaction(0.0075157);Dorso-ventral axis formation(0.0088517);Notch signaling pathway(0.034637);Gap junction(0.024244);Olfactory transduction(0.022124);Salivary secretion(0.028464)
C9orf174_9_100070026_R136W	10	Basal transcription factors(0.033073);Nucleotide excision repair(0.023823);Hippo signaling pathway(0.046335)
MT-ND1_MT_3916_E204K	10	Notch signaling pathway(0.012778);Chemical carcinogenesis(0.023762)
FAM186A_12_50745822_E1598A	10	NA
RYR3_15_33954810_T1693	10	Wnt signaling pathway(0.0038476);Vasopressin-regulated water reabsorption(0.04287)
DDX11_12_31242861_R308	10	NA
B3GALTL_13_31897924_L407	10	NA
TP53_17_7578534_K132N	10	NA

## Sheet: Legend
Mutations	The mutation list of rDriver ordered with signficiance
KEGG terms	KEGG pathway names and their enrichment signficiance
p value	p value of being a driver from xDriver prediction
