# Supplementary material for: Cancer driver mutation prediction through Bayesian integration of multi-omic data
Source: PLoS One. 2018 May 8;13(5):e0196939. doi: 10.1371/journal.pone.0196939 (PMC5940219; doi:10.1371/journal.pone.0196939)
Supplement: S4 Dataset — (XLSX) [file pone.0196939.s004.xlsx]

## Sheet: CGC
CancerConsensusGene
RB1
FGFR3
KIT
BRCA1
CDK4
NRAS
CDH1
CDKN2A
VHL
KRAS
CTNNB1
BRAF
EGFR
NOTCH1
SMARCB1
CEBPA
MET
ERCC2
WT1
CREBBP
TSC1
HRAS
FLT3
ALK
TP53
PTEN
MSH6
WAS
MAP2K4
EP300
PTPN11
ATM
FGFR2
APC
ERBB2
STK11
NF1
NPM1
MLL2
CDK12
IL7R
GATA2
ARID2
BAP1
CD79B
MYD88
AKT1
PIK3R1
FBXW7
SMARCA4
SF3B1
DNMT3A
FAM46C
XPO1
PRDM1
BCOR
PBRM1
GATA3
PIK3CA
PHF6
NFE2L2
EZH2
ASXL1
MLL3
IDH1
PPP2R1A
ARID1A
KDM5C
TET2
SETD2
TNFRSF14
CARD11
U2AF1
IDH2
MED12
KDM6A

## Sheet: Volgestein
CancerDriverGenes_volgestein
ABL1
ACVR1B
AKT1
ALK
APC
AR
ARID1A
ARID1B
ARID2
ASXL1
ATM
ATRX
AXIN1
B2M
BAP1
BCL2
BCOR
BRAF
BRCA1
BRCA2
CARD11
CASP8
CBL
CDC73
CDH1
CDKN2A
CEBPA
CIC
CREBBP
CRLF2
CSF1R
CTNNB1
CYLD
DAXX
DNMT1
DNMT3A
EGFR
EP300
ERBB2
EZH2
FAM123B
FBXW7
FGFR2
FGFR3
FLT3
FOXL2
FUBP1
GATA1
GATA2
GATA3
GNA11
GNAQ
GNAS
H3F3A
HIST1H3B
HNF1A
HRAS
IDH1
IDH2
JAK1
JAK2
JAK3
KDM5C
KDM6A
KIT
KLF4
KRAS
MAP2K1
MAP3K1
MED12
MEN1
MET
MLH1
MLL2
MLL3
MPL
MSH2
MSH6
MYD88
NCOR1
NF1
NF2
NFE2L2
NOTCH1
NOTCH2
NPM1
NRAS
PAX5
PBRM1
PDGFRA
PHF6
PIK3CA
PIK3R1
PPP2R1A
PRDM1
PTCH1
PTEN
PTPN11
RB1
RET
RNF43
RUNX1
SETD2
SETBP1
SF3B1
SMAD2
SMAD4
SMARCA4
SMARCB1
SMO
SOCS1
SOX9
SPOP
SRSF2
STAG2
STK11
TET2
TNFAIP3
TRAF7
TP53
TSC1
TSHR
U2AF1
VHL
WT1

## Sheet: 877mutations
DriverMutationAllele
BRAF_7_140453150_A/T
BRAF_7_140453145_A/T
BRAF_7_140453145_A/C
BRAF_7_140453136_A/T
BRAF_7_140481417_C/A
BRAF_7_140481411_C/G
BRAF_7_140481411_C/T
BRAF_7_140481412_C/T
BRAF_7_140481411_C/A
BRAF_7_140481402_C/G
BRAF_7_140481402_C/T
BRAF_7_140481402_C/A
BRAF_7_140481388_C/T
BRAF_7_140453149_C/G
BRAF_7_140453108_C/A
BRAF_7_140453142_G/A
BRAF_7_140453146_G/C
BRAF_7_140453154_T/G
BRAF_7_140453154_T/C
BRAF_7_140453154_T/A
BRAF_7_140453134_T/C
BRAF_7_140453193_T/C
BRAF_7_140481393_T/C
BRAF_7_140453136_AC/TT
BRAF_7_140453136_AC/CT
BRAF_7_140453145_AG/GA
BRAF_7_140453135_CA/AT
BRCA1_17_41276044_A/G
BRCA1_17_41267762_A/G
BRCA1_17_41267760_A/C
BRCA1_17_41258504_A/C
BRCA1_17_41258495_A/G
BRCA1_17_41258493_A/C
BRCA1_17_41219705_A/T
BRCA1_17_41267746_C/A
BRCA1_17_41267746_C/G
BRCA1_17_41267746_C/T
BRCA1_17_41258545_C/A
BRCA1_17_41258545_C/G
BRCA1_17_41258545_C/T
BRCA1_17_41258494_C/T
BRCA1_17_41243049_C/T
BRCA1_17_41215927_C/T
BRCA1_17_41258473_C/T
BRCA1_17_41215899_C/T
BRCA1_17_41223063_G/C
BRCA1_17_41258474_T/C
BRCA2_13_32937507_A/G
BRCA2_13_32937362_A/G
BRCA2_13_32944693_A/G
BRCA2_13_32932063_A/G
BRCA2_13_32890664_G/A
BRCA2_13_32937506_G/C
BRCA2_13_32953592_G/T
BRCA2_13_32944694_G/T
BRCA2_13_32921033_G/A
BRCA2_13_32921033_G/C
BRCA2_13_32932066_G/C
BRCA2_13_32900750_G/A
DICER1_14_95560462_A/T
DICER1_14_95560464_C/T
DICER1_14_95557639_C/A
DICER1_14_95560476_C/T
DICER1_14_95557630_C/G
DICER1_14_95569774_T/G
DICER1_14_95560463_T/G
DICER1_14_95557638_T/G
DICER1_14_95562566_T/G
DICER1_14_95560475_T/G
DICER1_14_95557629_T/G
EGFR_7_55259452_A/C
EGFR_7_55241678_A/G
EGFR_7_55259419_A/G
EGFR_7_55221743_A/C
EGFR_7_55221822_C/A
EGFR_7_55221822_C/T
EGFR_7_55259454_C/G
EGFR_7_55259485_C/T
EGFR_7_55249028_C/T
EGFR_7_55249028_C/G
EGFR_7_55249053_C/T
EGFR_7_55249071_C/T
EGFR_7_55221821_G/A
EGFR_7_55259517_G/A
EGFR_7_55259532_G/A
EGFR_7_55233109_G/A
EGFR_7_55233121_G/T
EGFR_7_55238870_G/A
EGFR_7_55242511_G/A
EGFR_7_55259538_G/A
EGFR_7_55233043_G/T
EGFR_7_55241708_G/C
EGFR_7_55241707_G/T
EGFR_7_55241707_G/A
EGFR_7_55249130_G/A
EGFR_7_55211080_G/A
EGFR_7_55249005_G/T
EGFR_7_55259500_T/C
EGFR_7_55241615_T/C
EGFR_7_55259515_T/G
EGFR_7_55259524_T/A
EGFR_7_55242455_T/C
EGFR_7_55259494_T/C
EGFR_7_55266550_GTC/AGG
ERBB2_17_37881342_A/C
ERBB2_17_37868241_A/G
ERBB2_17_37879861_A/G
ERBB2_17_37881378_A/G
ERBB2_17_37881392_A/G
ERBB2_17_37881312_A/T
ERBB2_17_37881440_C/T
ERBB2_17_37880257_C/G
ERBB2_17_37879881_C/T
ERBB2_17_37881024_C/T
ERBB2_17_37881977_C/A
ERBB2_17_37881010_C/T
ERBB2_17_37881616_C/T
ERBB2_17_37868208_C/T
ERBB2_17_37868208_C/A
ERBB2_17_37879903_C/T
ERBB2_17_37881064_C/T
ERBB2_17_37880261_G/C
ERBB2_17_37880261_G/T
ERBB2_17_37881132_G/A
ERBB2_17_37879854_G/A
ERBB2_17_37881105_G/A
ERBB2_17_37868205_G/C
ERBB2_17_37868205_G/A
ERBB2_17_37881000_G/C
ERBB2_17_37881332_G/A
ERBB2_17_37868210_T/C
ERBB2_17_37868279_T/A
ERBB2_17_37880220_T/C
ERBB2_17_37881018_T/C
ERBB2_17_37880989_T/C
ERBB2_17_37881324_T/G
ERBB2_17_37881078_T/A
ERBB2_17_37881064_CA/TG
ERBB2_17_37880219_TT/CC
ERBB2_17_37879601_TT/AA
ESR1_6_152419926_A/G
ESR1_6_152419923_A/G
ESR1_6_152419923_A/C
ESR1_6_152332832_G/C
ESR1_6_152332893_G/T
ESR1_6_152415537_T/C
ESR1_6_152419922_T/A
ESR1_6_152419940_AT/GC
ESR1_6_152419943_CT/GC
ESR1_6_152419920_TC/AA
IDH1_2_209113112_C/T
IDH2_15_90631934_C/T
IDH2_15_90631838_C/T
IDH2_15_90631935_G/A
KIT_4_55593649_A/C
KIT_4_55599321_A/T
KIT_4_55599333_A/G
KIT_4_55592202_A/T
KIT_4_55594221_A/G
KIT_4_55593592_A/G
KIT_4_55593667_A/G
KIT_4_55595599_C/T
KIT_4_55594197_C/T
KIT_4_55595519_C/T
KIT_4_55589846_G/A
KIT_4_55599320_G/C
KIT_4_55599320_G/T
KIT_4_55602694_G/A
KIT_4_55592103_G/T
KIT_4_55593661_T/C
KIT_4_55594262_T/A
KIT_4_55599340_T/G
KIT_4_55593610_T/A
KIT_4_55593610_T/G
KIT_4_55593613_T/G
KIT_4_55594258_T/C
KIT_4_55593603_T/G
KIT_4_55599341_T/G
KIT_4_55599320_GA/TT
KIT_4_55599320_GA/AT
KRAS_12_25368479_A/G
KRAS_12_25368490_A/G
KRAS_12_25380247_A/G
KRAS_12_25378562_C/T
KRAS_12_25378643_C/T
KRAS_12_25398284_C/G
KRAS_12_25398285_C/A
KRAS_12_25398284_C/T
KRAS_12_25398285_C/G
KRAS_12_25398285_C/T
KRAS_12_25398284_C/A
KRAS_12_25398282_C/A
KRAS_12_25398281_C/T
KRAS_12_25380280_C/A
KRAS_12_25398269_C/T
KRAS_12_25398279_C/T
KRAS_12_25378561_G/A
KRAS_12_25398218_G/C
KRAS_12_25380285_G/A
KRAS_12_25378642_T/G
KRAS_12_25362838_T/A
KRAS_12_25378647_T/G
KRAS_12_25378559_T/C
KRAS_12_25380276_T/A
KRAS_12_25380276_T/C
MYOD1_11_17741694_T/G
PIK3CA_3_178936092_A/C
PIK3CA_3_178936092_A/G
PIK3CA_3_178952085_A/T
PIK3CA_3_178952085_A/G
PIK3CA_3_178938860_A/C
PIK3CA_3_178916944_A/G
PIK3CA_3_178952072_A/G
PIK3CA_3_178936095_A/C
PIK3CA_3_178937753_A/G
PIK3CA_3_178952018_A/T
PIK3CA_3_178952142_C/T
PIK3CA_3_178952084_C/T
PIK3CA_3_178917496_C/T
PIK3CA_3_178936074_C/G
PIK3CA_3_178936094_C/A
PIK3CA_3_178916890_C/T
PIK3CA_3_178951994_G/C
PIK3CA_3_178928079_G/A
PIK3CA_3_178928079_G/C
PIK3CA_3_178936082_G/A
PIK3CA_3_178936091_G/A
PIK3CA_3_178916929_G/C
PIK3CA_3_178916930_G/T
PIK3CA_3_178917478_G/A
PIK3CA_3_178916946_G/C
PIK3CA_3_178952074_G/A
PIK3CA_3_178916726_G/A
PIK3CA_3_178916876_G/A
PIK3CA_3_178917531_G/A
PIK3CA_3_178927980_T/C
PIK3CA_3_178921553_T/A
SF3B1_2_198267483_C/T
SF3B1_2_198267483_C/G
SF3B1_2_198267484_G/A
SF3B1_2_198267360_T/A
SF3B1_2_198267360_T/G
SF3B1_2_198266834_T/C
SF3B1_2_198267481_T/A
TP53_17_7579317_A/G
TP53_17_7578527_A/C
TP53_17_7578527_A/G
TP53_17_7578509_A/G
TP53_17_7578404_A/G
TP53_17_7577596_A/C
TP53_17_7577569_A/C
TP53_17_7577569_A/G
TP53_17_7577569_A/T
TP53_17_7577567_A/C
TP53_17_7577557_A/G
TP53_17_7577557_A/T
TP53_17_7577113_A/C
TP53_17_7577109_A/G
TP53_17_7577107_A/C
TP53_17_7579349_A/C
TP53_17_7579350_A/C
TP53_17_7579349_A/T
TP53_17_7578530_A/T
TP53_17_7578528_A/T
TP53_17_7578213_A/T
TP53_17_7578215_A/C
TP53_17_7577129_A/C
TP53_17_7577130_A/T
TP53_17_7577128_A/C
TP53_17_7577129_A/G
TP53_17_7577130_A/C
TP53_17_7574014_A/G
TP53_17_7574005_A/C
TP53_17_7574005_A/G
TP53_17_7574006_A/C
TP53_17_7574005_A/T
TP53_17_7579526_A/G
TP53_17_7578393_A/C
TP53_17_7578270_A/T
TP53_17_7578207_A/T
TP53_17_7578445_A/T
TP53_17_7578445_A/G
TP53_17_7578265_A/T
TP53_17_7578265_A/C
TP53_17_7578265_A/G
TP53_17_7577586_A/G
TP53_17_7577529_A/C
TP53_17_7577529_A/G
TP53_17_7577520_A/T
TP53_17_7577520_A/G
TP53_17_7577517_A/G
TP53_17_7574032_A/T
TP53_17_7574032_A/C
TP53_17_7579355_A/G
TP53_17_7579355_A/T
TP53_17_7579355_A/C
TP53_17_7578520_A/T
TP53_17_7578496_A/G
TP53_17_7578496_A/C
TP53_17_7578268_A/T
TP53_17_7578268_A/G
TP53_17_7578268_A/C
TP53_17_7577526_A/T
TP53_17_7577526_A/G
TP53_17_7577511_A/G
TP53_17_7577511_A/T
TP53_17_7577147_A/C
TP53_17_7577144_A/G
TP53_17_7577072_A/G
TP53_17_7576923_A/G
TP53_17_7576923_A/T
TP53_17_7576878_A/G
TP53_17_7576857_A/T
TP53_17_7576857_A/G
TP53_17_7576857_A/C
TP53_17_7573996_A/G
TP53_17_7573996_A/T
TP53_17_7573996_A/C
TP53_17_7573984_A/G
TP53_17_7573984_A/C
TP53_17_7573978_A/T
TP53_17_7573978_A/G
TP53_17_7573978_A/C
TP53_17_7579409_A/G
TP53_17_7579409_A/T
TP53_17_7578532_A/C
TP53_17_7578532_A/G
TP53_17_7578451_A/T
TP53_17_7578451_A/C
TP53_17_7578451_A/G
TP53_17_7577571_A/T
TP53_17_7577571_A/C
TP53_17_7577571_A/G
TP53_17_7577553_A/T
TP53_17_7577553_A/G
TP53_17_7577544_A/C
TP53_17_7577544_A/G
TP53_17_7574008_A/T
TP53_17_7574008_A/C
TP53_17_7579490_A/G
TP53_17_7577074_A/T
TP53_17_7573992_A/T
TP53_17_7578551_A/C
TP53_17_7578551_A/G
TP53_17_7578383_A/G
TP53_17_7579855_A/C
TP53_17_7577602_A/C
TP53_17_7577602_A/T
TP53_17_7577561_A/T
TP53_17_7577560_A/C
TP53_17_7577560_A/G
TP53_17_7577560_A/T
TP53_17_7577503_A/G
TP53_17_7577155_A/T
TP53_17_7572983_A/C
TP53_17_7572983_A/T
TP53_17_7572977_A/C
TP53_17_7579578_A/C
TP53_17_7572935_A/C
TP53_17_7579551_A/C
TP53_17_7579407_A/G
TP53_17_7579404_A/G
TP53_17_7579401_A/G
TP53_17_7579401_A/T
TP53_17_7579392_A/G
TP53_17_7579322_A/G
TP53_17_7578502_A/G
TP53_17_7578502_A/T
TP53_17_7578460_A/T
TP53_17_7578415_A/G
TP53_17_7578415_A/C
TP53_17_7578412_A/G
TP53_17_7578412_A/T
TP53_17_7578412_A/C
TP53_17_7578259_A/T
TP53_17_7578202_A/T
TP53_17_7578199_A/C
TP53_17_7577123_A/G
TP53_17_7577123_A/C
TP53_17_7577117_A/G
TP53_17_7577117_A/T
TP53_17_7577117_A/C
TP53_17_7578494_A/C
TP53_17_7578494_A/T
TP53_17_7579380_A/T
TP53_17_7578554_A/C
TP53_17_7578554_A/G
TP53_17_7578443_A/G
TP53_17_7578443_A/T
TP53_17_7578236_A/C
TP53_17_7578236_A/G
TP53_17_7578236_A/T
TP53_17_7578191_A/G
TP53_17_7577581_A/G
TP53_17_7577575_A/C
TP53_17_7577575_A/G
TP53_17_7579332_C/A
TP53_17_7578518_C/G
TP53_17_7578518_C/A
TP53_17_7578518_C/T
TP53_17_7578455_C/G
TP53_17_7578449_C/A
TP53_17_7578449_C/T
TP53_17_7578284_C/G
TP53_17_7578284_C/A
TP53_17_7577112_C/G
TP53_17_7573988_C/G
TP53_17_7573988_C/A
TP53_17_7573988_C/T
TP53_17_7573970_C/G
TP53_17_7573970_C/A
TP53_17_7579452_C/A
TP53_17_7579431_C/T
TP53_17_7578526_C/A
TP53_17_7578526_C/G
TP53_17_7578526_C/T
TP53_17_7578508_C/T
TP53_17_7578403_C/A
TP53_17_7578403_C/G
TP53_17_7578403_C/T
TP53_17_7578385_C/A
TP53_17_7577568_C/A
TP53_17_7577568_C/T
TP53_17_7577556_C/A
TP53_17_7577556_C/T
TP53_17_7577114_C/A
TP53_17_7577114_C/T
TP53_17_7577108_C/A
TP53_17_7577108_C/T
TP53_17_7578374_C/T
TP53_17_7577506_C/T
TP53_17_7577506_C/A
TP53_17_7577097_C/G
TP53_17_7577097_C/T
TP53_17_7577097_C/A
TP53_17_7573973_C/G
TP53_17_7573973_C/T
TP53_17_7573973_C/A
TP53_17_7579542_C/G
TP53_17_7578390_C/A
TP53_17_7578392_C/T
TP53_17_7578179_C/T
TP53_17_7577509_C/T
TP53_17_7577509_C/G
TP53_17_7577127_C/T
TP53_17_7577083_C/A
TP53_17_7577085_C/T
TP53_17_7577082_C/T
TP53_17_7577082_C/G
TP53_17_7573998_C/A
TP53_17_7574000_C/T
TP53_17_7574000_C/G
TP53_17_7573991_C/T
TP53_17_7573991_C/G
TP53_17_7573982_C/T
TP53_17_7579485_C/G
TP53_17_7579374_C/A
TP53_17_7579373_C/T
TP53_17_7579365_C/T
TP53_17_7579353_C/G
TP53_17_7579337_C/G
TP53_17_7579337_C/T
TP53_17_7578469_C/G
TP53_17_7578469_C/T
TP53_17_7578470_C/T
TP53_17_7578469_C/A
TP53_17_7578254_C/T
TP53_17_7578253_C/A
TP53_17_7577550_C/G
TP53_17_7577551_C/A
TP53_17_7577550_C/T
TP53_17_7577551_C/T
TP53_17_7577550_C/A
TP53_17_7577547_C/G
TP53_17_7577548_C/A
TP53_17_7577547_C/T
TP53_17_7577548_C/G
TP53_17_7577548_C/T
TP53_17_7577547_C/A
TP53_17_7577154_C/A
TP53_17_7577153_C/T
TP53_17_7577154_C/T
TP53_17_7577141_C/T
TP53_17_7577142_C/T
TP53_17_7577141_C/A
TP53_17_7577102_C/T
TP53_17_7577103_C/G
TP53_17_7577102_C/A
TP53_17_7576872_C/A
TP53_17_7574026_C/T
TP53_17_7574026_C/A
TP53_17_7578534_C/A
TP53_17_7578513_C/G
TP53_17_7577065_C/A
TP53_17_7577023_C/A
TP53_17_7578231_C/A
TP53_17_7573983_C/A
TP53_17_7578450_C/A
TP53_17_7577570_C/A
TP53_17_7577543_C/T
TP53_17_7579358_C/A
TP53_17_7579358_C/G
TP53_17_7578463_C/T
TP53_17_7578463_C/G
TP53_17_7578457_C/T
TP53_17_7578457_C/A
TP53_17_7578457_C/G
TP53_17_7578409_C/T
TP53_17_7578406_C/T
TP53_17_7578406_C/A
TP53_17_7578406_C/G
TP53_17_7578388_C/T
TP53_17_7578388_C/A
TP53_17_7578388_C/G
TP53_17_7578262_C/A
TP53_17_7578262_C/G
TP53_17_7578262_C/T
TP53_17_7578223_C/G
TP53_17_7578211_C/A
TP53_17_7578211_C/G
TP53_17_7578211_C/T
TP53_17_7577538_C/A
TP53_17_7577538_C/G
TP53_17_7577538_C/T
TP53_17_7577535_C/T
TP53_17_7577535_C/A
TP53_17_7577534_C/A
TP53_17_7577535_C/G
TP53_17_7577138_C/G
TP53_17_7577138_C/T
TP53_17_7577120_C/T
TP53_17_7577120_C/A
TP53_17_7577120_C/G
TP53_17_7577099_C/A
TP53_17_7577099_C/T
TP53_17_7577099_C/G
TP53_17_7577093_C/T
TP53_17_7577090_C/T
TP53_17_7577090_C/G
TP53_17_7577069_C/T
TP53_17_7577069_C/A
TP53_17_7577021_C/G
TP53_17_7574029_C/G
TP53_17_7574017_C/T
TP53_17_7574017_C/A
TP53_17_7574017_C/G
TP53_17_7574002_C/G
TP53_17_7578205_C/A
TP53_17_7578205_C/T
TP53_17_7578205_C/G
TP53_17_7577562_C/A
TP53_17_7577132_C/A
TP53_17_7579885_C/G
TP53_17_7578503_C/T
TP53_17_7578461_C/A
TP53_17_7578461_C/G
TP53_17_7578416_C/A
TP53_17_7578416_C/G
TP53_17_7578413_C/A
TP53_17_7578413_C/T
TP53_17_7578260_C/A
TP53_17_7578260_C/T
TP53_17_7578203_C/A
TP53_17_7578203_C/T
TP53_17_7577124_C/A
TP53_17_7577124_C/T
TP53_17_7577118_C/A
TP53_17_7577118_C/G
TP53_17_7579705_C/T
TP53_17_7579528_C/A
TP53_17_7579331_G/A
TP53_17_7578517_G/A
TP53_17_7578454_G/C
TP53_17_7578454_G/A
TP53_17_7578448_G/T
TP53_17_7578448_G/C
TP53_17_7578448_G/A
TP53_17_7578283_G/T
TP53_17_7578283_G/C
TP53_17_7577111_G/T
TP53_17_7577111_G/C
TP53_17_7577111_G/A
TP53_17_7573987_G/T
TP53_17_7573987_G/C
TP53_17_7573987_G/A
TP53_17_7579439_G/T
TP53_17_7579436_G/C
TP53_17_7579430_G/T
TP53_17_7579430_G/A
TP53_17_7578525_G/C
TP53_17_7578507_G/C
TP53_17_7578402_G/C
TP53_17_7577095_G/T
TP53_17_7574004_G/T
TP53_17_7579344_G/A
TP53_17_7578428_G/T
TP53_17_7578426_G/T
TP53_17_7578428_G/A
TP53_17_7578398_G/C
TP53_17_7578398_G/A
TP53_17_7578395_G/T
TP53_17_7578395_G/A
TP53_17_7578272_G/A
TP53_17_7578209_G/C
TP53_17_7578209_G/T
TP53_17_7578209_G/A
TP53_17_7577584_G/C
TP53_17_7577585_G/C
TP53_17_7577528_G/C
TP53_17_7577519_G/C
TP53_17_7577516_G/C
TP53_17_7578542_G/A
TP53_17_7578542_G/T
TP53_17_7578542_G/C
TP53_17_7578497_G/C
TP53_17_7578269_G/A
TP53_17_7577527_G/A
TP53_17_7577527_G/T
TP53_17_7577512_G/C
TP53_17_7577145_G/C
TP53_17_7576924_G/T
TP53_17_7573997_G/T
TP53_17_7577564_G/T
TP53_17_7578479_G/C
TP53_17_7578478_G/T
TP53_17_7578478_G/C
TP53_17_7578479_G/A
TP53_17_7578479_G/T
TP53_17_7578475_G/A
TP53_17_7578476_G/T
TP53_17_7578473_G/T
TP53_17_7578400_G/T
TP53_17_7578400_G/A
TP53_17_7578400_G/C
TP53_17_7578401_G/A
TP53_17_7578280_G/T
TP53_17_7578280_G/A
TP53_17_7578280_G/C
TP53_17_7578281_G/T
TP53_17_7578277_G/T
TP53_17_7578193_G/T
TP53_17_7578193_G/A
TP53_17_7578194_G/A
TP53_17_7578184_G/A
TP53_17_7578182_G/C
TP53_17_7578181_G/T
TP53_17_7578181_G/A
TP53_17_7578181_G/C
TP53_17_7578182_G/T
TP53_17_7577532_G/A
TP53_17_7577532_G/C
TP53_17_7577533_G/T
TP53_17_7577106_G/C
TP53_17_7577105_G/T
TP53_17_7577105_G/A
TP53_17_7577105_G/C
TP53_17_7577106_G/A
TP53_17_7577106_G/T
TP53_17_7576921_G/A
TP53_17_7579903_G/A
TP53_17_7579515_G/A
TP53_17_7579472_G/T
TP53_17_7579442_G/A
TP53_17_7579395_G/C
TP53_17_7578431_G/T
TP53_17_7573967_G/C
TP53_17_7578464_G/C
TP53_17_7578458_G/A
TP53_17_7578458_G/C
TP53_17_7578407_G/A
TP53_17_7578407_G/C
TP53_17_7578407_G/T
TP53_17_7578389_G/A
TP53_17_7578389_G/C
TP53_17_7578245_G/T
TP53_17_7578212_G/C
TP53_17_7577539_G/C
TP53_17_7577539_G/A
TP53_17_7577139_G/C
TP53_17_7577139_G/A
TP53_17_7577121_G/A
TP53_17_7577121_G/C
TP53_17_7577121_G/T
TP53_17_7577094_G/C
TP53_17_7577094_G/A
TP53_17_7577091_G/A
TP53_17_7577070_G/A
TP53_17_7574030_G/A
TP53_17_7574018_G/A
TP53_17_7574018_G/C
TP53_17_7574018_G/T
TP53_17_7579325_G/A
TP53_17_7578550_G/A
TP53_17_7578550_G/T
TP53_17_7578382_G/A
TP53_17_7577601_G/C
TP53_17_7577559_G/C
TP53_17_7577559_G/A
TP53_17_7577131_G/T
TP53_17_7576905_G/A
TP53_17_7579550_G/A
TP53_17_7579400_G/A
TP53_17_7579391_G/A
TP53_17_7579391_G/T
TP53_17_7579382_G/A
TP53_17_7579313_G/T
TP53_17_7579313_G/A
TP53_17_7579313_G/C
TP53_17_7578481_G/A
TP53_17_7578466_G/A
TP53_17_7578466_G/T
TP53_17_7578421_G/C
TP53_17_7578217_G/A
TP53_17_7577592_G/A
TP53_17_7577592_G/C
TP53_17_7577589_G/T
TP53_17_7577589_G/C
TP53_17_7577523_G/A
TP53_17_7577523_G/T
TP53_17_7577523_G/C
TP53_17_7577514_G/A
TP53_17_7577514_G/C
TP53_17_7577087_G/C
TP53_17_7577027_G/C
TP53_17_7578487_T/A
TP53_17_7578379_T/G
TP53_17_7578379_T/C
TP53_17_7578373_T/C
TP53_17_7578226_T/G
TP53_17_7578226_T/A
TP53_17_7577598_T/A
TP53_17_7577505_T/C
TP53_17_7577505_T/A
TP53_17_7577096_T/G
TP53_17_7577096_T/C
TP53_17_7577096_T/A
TP53_17_7573972_T/G
TP53_17_7573972_T/C
TP53_17_7573972_T/A
TP53_17_7578418_T/G
TP53_17_7578418_T/A
TP53_17_7578255_T/A
TP53_17_7578187_T/C
TP53_17_7577508_T/G
TP53_17_7577507_T/A
TP53_17_7577508_T/C
TP53_17_7577126_T/G
TP53_17_7577126_T/C
TP53_17_7577126_T/A
TP53_17_7577084_T/C
TP53_17_7577084_T/A
TP53_17_7577081_T/G
TP53_17_7577081_T/C
TP53_17_7577081_T/A
TP53_17_7573999_T/G
TP53_17_7573999_T/C
TP53_17_7573999_T/A
TP53_17_7573990_T/G
TP53_17_7573990_T/C
TP53_17_7573990_T/A
TP53_17_7573981_T/A
TP53_17_7579484_T/C
TP53_17_7578427_T/G
TP53_17_7578427_T/C
TP53_17_7578397_T/G
TP53_17_7578394_T/A
TP53_17_7578394_T/C
TP53_17_7578271_T/A
TP53_17_7578271_T/C
TP53_17_7578208_T/A
TP53_17_7578208_T/C
TP53_17_7577583_T/C
TP53_17_7577051_T/A
TP53_17_7578446_T/A
TP53_17_7578266_T/A
TP53_17_7577587_T/A
TP53_17_7577530_T/A
TP53_17_7577530_T/G
TP53_17_7577521_T/A
TP53_17_7577518_T/A
TP53_17_7579329_T/C
TP53_17_7579328_T/A
TP53_17_7579328_T/C
TP53_17_7578536_T/C
TP53_17_7578536_T/G
TP53_17_7578535_T/C
TP53_17_7578515_T/C
TP53_17_7578440_T/C
TP53_17_7577066_T/A
TP53_17_7577063_T/A
TP53_17_7577024_T/A
TP53_17_7577024_T/C
TP53_17_7576888_T/G
TP53_17_7576887_T/C
TP53_17_7576885_T/C
TP53_17_7573976_T/C
TP53_17_7578452_T/C
TP53_17_7577572_T/A
TP53_17_7577572_T/C
TP53_17_7577554_T/A
TP53_17_7577554_T/C
TP53_17_7577545_T/A
TP53_17_7577545_T/C
TP53_17_7578539_T/G
TP53_17_7578538_T/A
TP53_17_7578538_T/C
TP53_17_7578251_T/C
TP53_17_7578251_T/A
TP53_17_7578221_T/C
TP53_17_7577577_T/C
TP53_17_7577566_T/C
TP53_17_7577565_T/C
TP53_17_7577565_T/G
TP53_17_7577541_T/A
TP53_17_7577542_T/A
TP53_17_7577151_T/C
TP53_17_7577135_T/A
TP53_17_7577135_T/G
TP53_17_7577076_T/C
TP53_17_7573994_T/C
TP53_17_7573994_T/G
TP53_17_7573993_T/C
TP53_17_7573993_T/G
TP53_17_7573994_T/A
TP53_17_7578499_T/A
TP53_17_7578499_T/G
TP53_17_7578436_T/A
TP53_17_7578436_T/G
TP53_17_7578436_T/C
TP53_17_7578430_T/C
TP53_17_7578410_T/C
TP53_17_7577536_T/C
TP53_17_7577536_T/A
TP53_17_7577100_T/C
TP53_17_7577098_T/G
TP53_17_7578206_T/A
TP53_17_7578206_T/C
TP53_17_7577563_T/C
TP53_17_7577133_T/C
TP53_17_7579335_T/C
TP53_17_7579320_T/C
TP53_17_7579314_T/C
TP53_17_7578512_T/C
TP53_17_7578467_T/G
TP53_17_7578422_T/A
TP53_17_7578218_T/C
TP53_17_7578218_T/G
TP53_17_7577590_T/C
TP53_17_7577590_T/G
TP53_17_7577524_T/C
TP53_17_7577515_T/C
TP53_17_7579446_T/C
TP53_17_7579379_T/A
TP53_17_7578553_T/C
TP53_17_7578553_T/G
TP53_17_7578442_T/C
TP53_17_7578235_T/C
TP53_17_7578190_T/C
TP53_17_7578190_T/G
TP53_17_7577580_T/C
TP53_17_7577574_T/C
TP53_17_7577574_T/G
TP53_17_7576857_AG/GC
TP53_17_7574032_AT/GC
TP53_17_7578526_CA/GT
TP53_17_7577092_CC/AT
TP53_17_7577093_CG/GC
TP53_17_7574029_CG/GC
TP53_17_7579869_CT/GC
TP53_17_7579869_CT/TC
TP53_17_7579550_GA/TC
TP53_17_7578405_GC/CT
TP53_17_7578400_GG/AA
TP53_17_7578193_GG/CA
TP53_17_7576866_TA/GC
TP53_17_7578210_TCG/CCA
TP53_17_7579328_TT/GC
