# Supplementary material for: Cancer driver mutation prediction through Bayesian integration of multi-omic data
Source: PLoS One. 2018 May 8;13(5):e0196939. doi: 10.1371/journal.pone.0196939 (PMC5940219; doi:10.1371/journal.pone.0196939)
Supplement: S5 Dataset — (XLSX) [file pone.0196939.s005.xlsx]

## Sheet: BRCA
Mutations	Frequency	GERP	P value
PIK3CA_3_178952085_H1047R	107	6.08	3.1383e-174
PIK3CA_3_178936091_E545K	48	5.78	1.6337e-173
PIK3CA_3_178936082_E542K	30	5.78	2.0254e-166
TP53_17_7578406_R175H	15	5.41	1.1193e-153
GATA3_10_8111433_e4-2	17	4.85	3.8243e-148
AKT1_14_105246551_E17K	17	4.61	2.0005e-143
TP53_17_7578272_H193Y	2	5.41	1.4442e-132
TP53_17_7577120_R273H	4	4.92	3.2373e-130
TP53_17_7578253_G199V	2	5.28	3.0569e-128
PIK3CA_3_178952085_H1047L	11	6.08	1.4916e-127
TP53_17_7578263_R196*	8	4.44	7.3274e-127
VLDLR_9_2643403_R231H	2	4.6	2.8593e-121
TP53_17_7578203_V216M	3	5.28	1.2988e-118
MAP3K1_5_56178169_Q1048*	2	5.86	2.7462e-118
KDM6A_X_44894229_E206fs	2	5.31	3.8664e-118
HERC5_4_89388332_S345*	2	3.48	1.2426e-117
COL12A1_6_75893674_S395L	2	4.43	1.3665e-116
TP53_17_7578190_Y220C	6	5.28	4.3984e-116
SF3B1_2_198266834_K700E	8	6.02	1.4067e-112
PIK3CA_3_178936094_Q546K	4	5.78	3.7416e-110
TP53_17_7577558_C242fs	2	3.65	8.7444e-109
TP53_17_7578265_I195T	4	3.21	6.124e-108
DGKG_3_185986591_T372M	2	5.16	1.2979e-107
KIAA0368_9_114156470_V1142	2	2.88	4.0956e-107
FER1L6_8_125047696_e18+1	2	4.91	3.412e-103
TP53_17_7578403_C176F	4	4.61	6.9115e-103
PIK3CA_3_178921553_N345K	11	3.03	6.9115e-103
RB1_13_48934189_S215*	2	5.59	2.0786e-102
PREX2_8_68965476_R363Q	2	5.74	2.0786e-102
PTEN_10_89720799_T319fs	2	4.73	4.5354e-101
PIK3CA_3_178936095_Q546R	5	5.78	6.4732e-101
SRGAP2B_1_144014068_NULL	2	4.87	1.3631e-100
TP53_17_7578212_R213*	6	3.25	6.2275e-100
TP53_17_7574003_R342*	3	3.43	8.8999e-100
TP53_17_7577121_R273C	5	3.95	8.8168e-98
TP53_17_7578394_H179R	4	5.47	1.2583e-97
MAP2K4_17_12016616_S262I	2	4.41	2.6364e-97
TP53_17_7577547_G245D	3	4.62	2.5488e-96
EPPK1_8_144940540_G2294	2	2.71	1.671e-95
PIK3CA_3_178938934_E726K	8	5.67	2.3267e-94
CTDNEP1_17_7154582_T12A	2	4.88	6.5058e-92
MYO5B_18_47500828_A405V	2	5.5	1.9565e-91
EP300_22_41545099_Q767*	2	5.52	3.7986e-90
CDH1_16_68844139_E243K	3	5.22	5.2687e-90
BMPR2_2_203242213_Q6*	2	5.4	5.2687e-90
PIK3CA_3_178916944_K111in_frame_del	2	5.22	1.0851e-89
TP53_17_7576852_e8+1	2	4.41	3.2384e-89
GUCY2C_12_14804406_G549C	2	5.55	2.0232e-88
PIK3CA_3_178936092_E545A	2	5.78	4.0692e-88
TP53_17_7576855_Q331*	2	2.88	4.0692e-88
TP53_17_7577022_R306*	2	3.21	3.6469e-87
GATA3_10_8115873_P409fs	2	4.67	2.0196e-85
VWF_12_6230460_R34*	2	4.57	1.2273e-84
MAP2K4_17_12011144_S195L	2	5.47	1.7333e-84
TP53_17_7578271_H193R	6	4.33	1.0461e-83
ERBB2_17_37880220_L725S	3	5.18	1.4503e-83
MAP3K4_6_161507647_S835*	2	5.28	1.4503e-83
TP53_17_7579364_G108fs	4	2.77	2.9403e-83
MAP2K4_17_11984671_e4-1	2	5.13	4.4672e-81
TMEM71_8_133764157_R63Q	2	4.94	1.2853e-80
PIK3CA_3_178952075_N1044Y	2	6.08	3.6905e-80
TP53_17_7577568_C238F	2	4.09	1.5094e-79
TP53_17_7579311_e3+1	2	4.3	2.1197e-79
KRAS_12_25398284_G12V	3	5.68	6.0538e-79
SLC4A11_20_3209652_V718G	4	4.93	1.7253e-78
PIK3CA_3_178952074_M1043I	2	6.08	3.4466e-78
PACS2_14_105858022_P635L	2	3.08	4.8336e-78
CDH1_16_68856129_e12+1	2	5.68	6.6803e-78
TP53_17_7578268_L194R	2	5.41	6.6803e-78
TP53_17_7578508_C141Y	3	4.5	2.2146e-76
MAP3K1_5_56183240_R1385fs	2	4.94	2.5183e-75
GALNTL6_4_173961139_K550in_frame_del	2	5.42	1.413e-74
FUT2_19_49206674_W154*	2	4.81	2.7887e-74
TP53_17_7579312_T125	2	3.54	1.098e-73
PIK3CA_3_178928079_E453K	4	5.64	1.5303e-73
FGFR2_10_123258034_N550K	4	2.67	4.2491e-73
PIK3CA_3_178917478_G118D	2	5.83	5.9176e-73
TP53_17_7577539_R248W	6	2.56	2.2802e-72
TP53_17_7577610_e6-2	2	3.35	2.2802e-72
SLC25A32_8_104419920_Q83E	2	6.05	6.295e-72
PTEN_10_89690810_E73fs	2	5.62	2.4395e-71
IL17B_5_148756510_R34W	2	1.84	1.8579e-70
ITGBL1_13_102235608_P257L	2	4.39	1.4014e-69
TP53_17_7578190_Y220S	2	5.28	2.7208e-69
GRIK2_6_102337557_R523*	2	5.6	3.7674e-69
MARCH5_10_94109244_R170C	2	6.02	8.0787e-66
USP32_17_58288421_E463K	5	5.26	1.5468e-65
RUNX1_21_36252856_R142fs	2	4.72	2.1036e-65
MLL3_7_151970951_R284Q	3	4.87	2.1036e-65
TP53_17_7577566_N238fs	2	2.32	5.5624e-64
TP53_17_7578556_e4-2	2	4.62	1.0579e-63
MEFV_16_3299561_R197H	2	2.37	7.3905e-63
TBL1XR1_3_176769295_A141fs	3	4.27	2.5371e-61
NLGN4X_X_5821686_D365N	2	3.93	2.5371e-61
TP53_17_7578271_H193L	2	4.33	3.463e-61
PARP4_13_25058867_V458I	2	3.4	3.2317e-60
MAP3K1_5_56177011_R763fs	2	2.6	4.4021e-60
TP53_17_7578290_e5-1	2	4.67	1.134e-59
PLEKHH3_17_40826429_e2-2	2	3.86	1.5432e-59
OR2T34_1_248737734_H109Y	3	-0.48	2.0997e-59
TP53_17_7578413_V173M	2	5.59	4.9193e-58
TINAG_6_54214608_R332W	2	2.73	1.7129e-57
TP53_17_7577538_R248Q	2	3.65	4.3424e-57
CDKN1B_12_12870853_S27*	2	5.15	2.451e-55
SCN2A_2_166152440_R36K	2	4.56	2.0973e-54
ENSG00000238643_GL000229.1_17347_NULL	2	2	2.8236e-54
CCAR1_10_70509285_R324fs	2	5.71	3.7655e-54
RBM5_3_50155888_*816fs	9	4.14	3.7655e-54
ENSG00000210082_MT_1747_NULL	2	4.51	6.8818e-54
TP53_17_7577082_E286K	2	4.99	1.7045e-53
PKD1L2_16_81242149_N236fs	3	3.23	2.291e-53
TP53_17_7577568_C238Y	2	4.09	4.173e-53
SLC38A10_17_79219501_I1072in_frame_del	4	2.56	1.3921e-52
ESYT1_12_56532266_R816W	2	4.46	3.4182e-52
PIK3CA_3_178916938_E110in_frame_del	2	4.73	1.5274e-51
PCDH19_X_99662740_R286C	2	4.14	2.7596e-51
MYH6_14_23863422_T847M	2	4.57	4.0138e-50
ARHGAP9_12_57872994_R137C	2	3	7.579e-49
ARHGEF17_11_73020375_235in_frame_insS	2	3.24	7.579e-49
AKAP17A_X_1719897_P500A	3	1.56	1.3522e-48
PIK3R1_5_67591104_KPDL204in_frame_del	2	1.9	5.7916e-48
ACPP_3_132047117_R43W	2	4.8	5.8239e-47
GDAP1_8_75276444_T307A	2	4.99	5.8239e-47
SERHL2_22_42970004_V296	2	1.94	1.3742e-46
MEF2A_15_100252710_QQ422in_frame_del	8	4.89	2.4253e-46
GATA3_10_8115952_H435fs	2	2.52	2.2722e-44
MAPK4_18_48190626_V100M	2	3.76	2.2722e-44
KGFLP2_9_41962410_NULL	2	0.56	2.2722e-44
PIK3CA_3_178951957_M1004I	2	6.07	3.9659e-44
ZIC3_X_136652179_T452P	2	3.59	1.606e-43
RBMX_X_135960146_P105fs	12	3.45	3.6914e-43
HLA-A_6_29912029_D251fs	2	3.69	8.461e-43
MEF2A_15_100252710_Q422in_frame_del	3	5.34	1.9338e-42
DNAH14_1_225306960_V1377G	5	4.04	4.4072e-42
LIFR_5_38504178_S446*	2	5.65	1.3192e-41
OR7C1_19_14910637_T105fs	2	2.59	1.1724e-40
MYO5B_18_47364009_A790V	2	2.89	3.4552e-40
NCOA3_20_46279837_Q1258in_frame_del	14	1.56	1.3269e-39
CYP1A2_15_75047325_V483M	2	2.42	2.2578e-39
SCARNA9_11_93454832_NULL	2	0.93	5.0177e-39
PIK3CA_3_178927980_C420R	3	5.51	6.5129e-39
CEP164_11_117252486_P494fs	3	3.41	1.2053e-37
TBX3_12_115118782_H187Y	2	5.81	2.142e-36
MT-ND5_MT_13556_W407*	2	4.45	4.6386e-36
CRISPLD1_8_75927084_R36W	2	3.69	7.6283e-36
SLC35G6_17_7386217_V305A	2	4.38	7.6283e-36
PIK3CA_3_178916876_R88Q	2	5.44	7.6283e-36
CCDC66_3_56650054_607in_frame_insP	5	3.88	4.5509e-34
OR11H1_22_16449539_V89A	4	2.19	4.3535e-33
CDH1_16_68835596_R63*	3	4.37	5.5524e-33
ERBB2_17_37880261_D739Y	2	5.02	5.1485e-32
PRRX1_1_170695530_A196V	2	5.39	6.5439e-32
MLL3_7_151970859_G315S	2	4.87	1.3413e-31
ENSG00000264673_17_16692262_NULL	2	0	1.3413e-31
RHPN2_19_33490566_Q384R	2	4.72	1.3413e-31
CDC42BPA_1_227288919_P675T	2	5.57	1.7027e-31
XPO1_2_61719472_E571K	2	2.27	2.1609e-31
CADM1_11_115080312_T353in_frame_del	2	5.68	3.499e-31
NUP93_16_56782199_E14K	2	6.16	4.4362e-31
DPEP1_16_89696849_V11L	2	0.7	5.6226e-31
PIK3CA_3_178928060_PVPHGLEDL447in_frame_del	2	4.49	9.0798e-31
TP53_17_7578413_V173L	2	5.59	1.4642e-30
FRG1B_20_29623224_L14I	7	1.93	3.8154e-30
MEOX2_7_15725798_H80in_frame_del	2	5.04	1.5927e-29
RRN3P2_16_29110458_NULL	2	1.93	3.2287e-29
CDC27_17_45219311_I493V	5	3.6	6.5242e-29
IQCJ-SCHIP1_3_159482272_S12in_frame_del	2	2.03	1.3141e-28
TP53_17_7577094_R282W	2	1.49	1.6518e-28
OR4F17_19_111016_F113C	2	2.55	2.0757e-28
CTU2_16_88780635_T438fs	4	4.79	4.1997e-27
ATN1_12_7045892_QQQQQ491in_frame_del	2	0.71	6.6012e-27
PCMTD1_8_52733164_P274R	3	5.97	8.1999e-27
ENSG00000210082_MT_2627_NULL	2	4.47	8.1999e-27
FRG1_4_190878577_N153D	2	2.99	1.9221e-25
MAP3K1_5_56181812_V1346in_frame_del	2	3.73	2.9839e-25
PRKRA_2_179315735_A8fs	2	1.77	1.3945e-24
GATA3_10_8115941_G431fs	2	5.04	2.1504e-24
PRKCSH_19_11558341_E316in_frame_del	2	2.45	9.8155e-24
TP53_17_7579359_R110fs	2	0.05	6.7386e-23
NRXN2_11_64457918_A270fs	2	4.58	1.0252e-22
SKIDA1_10_21805466_429in_frame_insEE	5	4.03	1.9236e-22
HLA-DRB6_6_32520834_NULL	3	0.76	4.4363e-22
VWF_12_6125930_K1720N	2	-0.71	6.7033e-22
DCHS1_11_6662745_33in_frame_insL	3	3.18	3.4978e-21
TP53_17_7577580_Y234C	2	3.49	9.6803e-21
NCOR2_12_124824739_S1840fs	7	3.73	1.4459e-20
DGKB_7_14880851_S13L	2	5.43	1.7614e-20
PCDHGB4_5_140769441_D664N	2	5.5	4.7995e-20
LRRC37A4P_17_43591861_NULL	2	2.51	1.5792e-19
GINS4_8_41397268_S123	2	-0.3	4.211e-19
PACSIN2_22_43275089_Q331H	2	2.19	7.5332e-19
TP53_17_7577141_G266E	2	5.13	7.5612e-18
GATA3_10_8115874_P409fs	8	-1.98	9.0961e-18
TMPRSS6_22_37465386_e15-2	3	3.74	3.3834e-17
NR1H2_19_50881822_175in_frame_insQ	13	0.72	5.8877e-17
RUNX1_21_36252994_D96fs	2	5.31	1.0156e-16
CROCCP2_1_16950880_NULL	3	0.36	1.0156e-16
SPRED3_19_38882864_S168in_frame_del	3	1.73	4.3652e-16
HS6ST1_2_129075877_D87E	4	2.78	5.2054e-16
FMN2_1_240370352_S747F	2	4.68	8.8939e-16
KRTAP5-5_11_1651157_G29	3	0.1	2.1505e-15
RPGR_X_38145632_EEGEE869in_frame_del	2	-0.03	2.1505e-15
PCDHA8_5_140221195_G97R	2	3.91	7.3404e-15
CROCCP2_1_16955128_NULL	2	0.63	1.4638e-14
FRG1B_20_29623210_H8Y	7	1.93	8.042e-14
PPFIA4_1_203023240_P584fs	4	1.18	3.5921e-13
DNAAF1_16_84203706_S424	2	0.17	4.9673e-13
LRRC41_1_46768864_P44R	2	0.61	1.803e-12
CCDC66_3_56591278_D5fs	5	2.25	1.803e-12
CLIP1_12_122825432_L773	2	1.84	4.6679e-12
OTOF_2_26707384_T388M	2	1.41	2.2079e-11
ZNF268_12_133780972_F901in_frame_del	2	0.67	1.34e-10
NCOA3_20_46279834_Q1257in_frame_del	4	2.27	1.34e-10
ENSG00000210082_MT_3127_NULL	2	3.58	2.7858e-10
VCX3B_X_8434251_V160M	2	-0.52	3.2087e-10
MUC20_3_195452814_T447M	2	3.51	4.9357e-10
HNF1A_12_121434630_F352fs	5	1.67	1.5378e-09
ASPHD1_16_29912802_172in_frame_insG	2	3.67	7.0129e-09
CDH1_16_68772218_Q23*	3	1.47	1.3693e-08
LOR_1_153233488_25in_frame_insGG	3	3.07	1.5576e-08
USP36_17_76798549_KK959in_frame_del	10	0.97	1.771e-08
CHEK2P2_15_20496657_NULL	2	1.4	3.4034e-08
LIPE_19_42911525_L646	2	3.22	5.0001e-08
PIK3CA_3_178928086_L456fs	2	3.71	7.3156e-08
RNA5-8SP6_Y_10037843_NULL	5	0.91	8.2729e-08
ZAN_7_100385562_F2344fs	4	1.18	1.9838e-07
MUC21_6_30954439_S163G	2	2.55	1.2032e-06
MIR548H4_8_26906434_NULL	3	0.49	2.1373e-06

## Sheet: BLCA
Mutations	Frequency	GERP	P value
RB1_13_49050864_Q850*	2	5.74	1.71e-128
TP53_17_7577538_R248Q	7	3.65	1.39e-115
PIK3CA_3_178936091_E545K	7	5.78	4.95e-105
KDM6A_X_44922802_Q562*	5	4.71	2.09e-89
FGFR3_4_1803568_S249C	4	3.94	5.84e-88
RB1_13_48947629_e12+1	3	5.36	7.88e-73
UPF3A_13_115047559_L91	4	4.77	9.76e-73
KRTAP4-6_17_39296626_P38	3	2.55	1.11e-71
TP53_17_7577085_E285K	3	4.99	1.64e-63
WASH3P_15_102515299_NULL	5	1.01	2.97e-63
STK39_2_169020276_Y182C	2	6.03	9.34e-56
OTUD4_4_146059006_T974I	3	5.33	6.16e-53
SLAMF1_1_160589601_S277fs	3	4.32	4.53e-49
STAG2_X_123197011_Q593*	2	5.58	7.91e-49
HSD17B7P2_10_38654432_NULL	4	1.09	3.17e-47
MLLT3_9_20414343_S167	5	0.03	1.65e-45
RXRA_9_137328351_S427F	4	4.76	2.87e-45
MAGEC1_X_140994844_P553in_frame_del	2	0.56	3.1e-44
POLR3B_12_106820987_L314F	2	4.73	1.61e-36
ERCC2_19_45873455_Y14C	2	5.62	1.92e-36
CLIP1_12_122812709_E587K	2	5.35	1.92e-36
TPTE_21_11012923_NULL	3	2.68	1.55e-34
ZNF479_7_57187809_K438T	6	-1.91	1.95e-34
PTPN22_1_114380599_Q475E	2	1.05	9.62e-34
ZNF91_19_23544867_H305R	3	0.95	1.53e-33
HTRA2_2_74757145_P4	2	5.51	1.53e-33
ZNF761_19_53958826_NULL	3	-0.63	9.7e-33
ANKRD12_18_9255144_E627K	2	5.53	2.39e-30
FRG1B_20_29625877_A41T	4	1.68	2.99e-30
RAB11FIP4_17_29857477_S596L	2	6.04	6.28e-30
KLF5_13_73636090_S118L	2	6.04	7.86e-30
ERBB3_12_56482341_D297Y	2	5.2	2.13e-29
FBXW7_4_153247289_R505G	2	4.88	7.39e-29
PBX2_6_32157485_E70K	2	3.08	1.19e-28
CACNG8_19_54483190_V146G	2	4.53	3.85e-27
BHLHA15_7_97842081_Q157in_frame_del	2	3.02	4.8e-27
MLLT3_9_20414340_S168	2	4.87	1.6e-26
RALGPS1_9_129958857_R381Q	2	5.48	1.39e-25
TP53_17_7577127_E271K	2	5.13	9.19e-25
SLC6A10P_16_32890622_NULL	2	1.77	9.46e-24
RARS2_6_88299660_R6C	2	5.11	1.47e-23
PIK3CA_3_178936082_E542K	2	5.78	1.38e-21
RRN3P1_16_21817457_NULL	3	0.23	2.11e-21
NPIP_16_15045731_A301V	4	0	5.03e-21
ADAMTS2_5_178772259_24in_frame_insL	2	0.51	1.48e-20
NFE2L2_2_178098945_R18G	2	2.87	1.8e-20
TP53_17_7577121_R273C	2	3.95	2.36e-19
GARNL3_9_130027210_L18	2	5.14	1.25e-18
FGFR3_4_1806119_G380R	2	3.82	3.49e-18
C11orf95_11_63533335_NULL	2	1.34	4.2e-18
LAMA4_6_112476811_E639K	2	5.42	1.41e-17
C3orf70_3_184870595_S6L	4	2.01	2.56e-17
ACRC_X_70823918_A264V	2	0.14	1.86e-16
TSSC2_11_3427845_NULL	4	1.12	1.57e-15
BCAS3_17_58952079_T214M	2	5.42	4.62e-14
TP53_17_7578275_Q192*	3	3.36	7.87e-14
DLC1_8_12957624_S338T	2	4.57	9.28e-14
FGFRL1_4_1019055_T482fs	2	2.71	2.26e-13
ATP9A_20_50255994_R519Q	2	5.26	7.73e-13
AGAP10_10_47207813_H228R	3	1.4	1.08e-12
TP53_17_7578454_A159V	2	2.42	1.19e-11
ANKRD30A_10_37430773_T260	4	-1.22	5.22e-11
HRAS_11_534288_G12D	2	3	1.16e-10
ZNF799_19_12501446_E557G	2	1.27	3.49e-10
CHST4_16_71571634_D352N	2	4.14	5.52e-10
PLVAP_19_17476312_A321V	2	4.3	2.18e-09
AFF3_2_100199373_E919K	2	4.95	3.92e-09
HEATR7B2_5_41009477_E664K	2	3.23	6.04e-09
ENSG00000162825_1_144220816_S3579G	2	0	9.27e-09
ACPP_3_132071660_E321K	2	4.01	2.18e-08
CSPG5_3_47619161_D119N	2	3.92	1.52e-07
ACACB_12_109702924_E12Q	2	3.9	1.7e-07
SNX19_11_130785628_L69	3	0.51	1.7e-07
ZNF626_19_20808090_G198E	3	-0.48	4.87e-07
DLL3_19_39995950_D318H	2	4.97	8.09e-07
PRDM9_5_23527693_Y832	2	3.02	1.03e-06
FAM155A_13_108518687_Q86in_frame_del	2	3.69	1.16e-06
ENSG00000233961_9_69067929_NULL	2	1.19	1.9e-06
SDHAP1_3_195701304_NULL	2	2.61	3.93e-06
ENSG00000264538_17_29061941_NULL	2	3.03	7.09e-06
ZC3H4_19_47572355_E798K	2	4.53	7.89e-06
BPI_20_36948673_M255I	2	2.97	1.4e-05
SDHAP2_3_195400728_NULL	3	0.89	1.74e-05
ERCC2_19_45867687_N238S	2	4.72	2.14e-05
FRG1B_20_29628300_S101N	2	2.08	2.14e-05
TBC1D2B_15_78290635_R920Q	2	4.48	3.32e-05
ANKRD30A_10_37431050_A353P	3	0	7.07e-05
PRDM7_16_90126823_M387L	2	2.22	0.00010695
PHLDA3_1_201437671_E82K	2	3.75	0.00012895
DHX37_12_125465270_E168in_frame_del	2	0	0.00012895
SDHAP2_3_195400795_NULL	2	1.78	0.00026088
GBE1_3_81586104_M587I	2	5.3	0.001089
MUC7_4_71347033_A191V	2	1.73	0.0024027
FASTKD3_5_7861273_Q625E	2	0.82	0.0030738
FAM86JP_3_125647339_NULL	2	2.53	0.005007
MALAT1_11_65268884_NULL	2	2.2	0.0053178
PCDP1_2_120413990_E823K	2	2.75	0.0053178
ZNF563_19_12429722_T373A	2	-1.65	0.011469
MALAT1_11_65271994_NULL	2	4.85	0.013043
ERBB3_12_56478817_M91I	2	4.91	0.013043
UBBP4_17_21730916_R73L	2	1.51	0.03907
MCL1_1_150551492_E171in_frame_del	2	3.36	0.041255
CD209_19_7810767_R129W	3	0.15	0.046378
RAD51C_17_56780655_Y224H	2	4.34	0.052021

## Sheet: GBM
Mutations	Frequency	GERP	P value
TSHZ2_20_51870661_A222T	2	5.2	6.2031e-56
PTEN_10_89711900_R173H	2	5.74	1.7972e-49
IDH1_2_209113112_R132H	7	4.69	9.6543e-47
EGFR_7_55221822_A244V	8	5.94	6.4032e-44
EGFR_7_55220274_R177C	3	5.3	3.7787e-41
EGFR_7_55233043_G553V	10	5.87	7.9818e-40
NUFIP2_17_27620990_Q29in_frame_del	2	3.64	1.1203e-39
MYO6_6_76599857_Q917fs	2	5.91	7.8969e-38
TP53_17_7578394_H179R	2	5.47	1.1368e-37
SH3RF2_5_145393517_R318C	2	5.47	1.3014e-37
EGFR_7_55211080_R108K	3	5.31	4.4998e-34
TP53_17_7577120_R273H	3	4.92	1.0349e-33
PTEN_10_89720852_R335*	2	4.39	5.9304e-33
PTEN_10_89692904_R130*	3	5.22	9.4525e-31
EGFR_7_55221821_A244T	4	5.94	1.7064e-30
TMEM147_19_36037641_A92V	2	5.31	3.2629e-26
TP53_17_7577568_C238Y	2	4.09	3.2629e-26
OGDH_7_44684936_R81fs	3	5.68	3.541e-25
PTEN_10_89720799_T319fs	2	4.73	2.4803e-24
HSD17B7P2_10_38654432_NULL	10	1.09	1.1418e-23
MAP3K1_5_56160697_P324L	2	5.5	4.2553e-23
EGFR_7_55233036_P551S	2	5.87	2.2946e-22
AK8_9_135702270_D243A	2	5.13	3.8868e-22
IDH1_2_209113113_R132G	2	5.57	4.5037e-22
PDGFRB_5_149503887_S650L	2	5.18	2.1642e-20
DST_6_56566691_R284C	3	4.94	6.2015e-20
EGFR_7_55233043_G553A	2	5.87	7.1557e-20
AOX1_2_201478598_A507V	2	5.33	2.0285e-19
ENSG00000259243_15_83014132_E151Q	3	0	1.3717e-18
TP53_17_7577538_R248Q	4	3.65	2.0949e-17
PCDH11X_X_91132696_T486M	2	5.38	2.4949e-16
LOC645752_15_78211648_NULL	2	1.58	1.0509e-15
BRAF_7_140453136_V600E	3	5.65	1.1978e-15
CADM1_11_115080343_T343	2	4.7	1.6046e-15
USP11_X_47104414_e16-1	2	5.22	4.0647e-15
NF1_17_29652976_K1661fs	2	4.11	7.5793e-14
HNF1B_17_36065013_T417M	2	4.6	2.5732e-12
GHSR_3_172165997_S69	2	2.28	3.7522e-12
GOLGA6L6_15_20743796_T136	3	-0.22	3.7522e-12
CALN1_7_71252855_V231I	2	5.12	2.2157e-11
TP53_17_7578263_R196*	3	4.44	2.2157e-11
TMPRSS6_22_37482392_V302I	2	4.55	7.391e-11
WASH3P_15_102515299_NULL	8	1.01	5.0883e-09
SDHAP2_3_195410687_NULL	2	1.91	1.4813e-08
PODNL1_19_14046600_A150V	2	2.83	5.2795e-08
OR2H1_6_29430405_V287I	2	0.77	5.7962e-08
ZNF181_19_35232200_V305G	2	2.89	6.3641e-08
UBBP4_17_21731144_L149R	2	1.66	1.9276e-07
CNKSR1_1_26507077_A56V	2	-0.77	2.6304e-07
ZFP42_4_188924752_T264M	2	3.55	4.9515e-07
TP53_17_7578457_R158H	2	4.63	6.0163e-07
TP53_17_7578203_V216M	2	5.28	1.0023e-06
JHDM1D_7_139824534_R313H	2	4.34	6.7519e-06
GPX5_6_28497279_A47T	2	-0.66	0.00033658
PIK3CA_3_178936091_E545K	2	5.78	0.00062237
TYRP1_9_12702411_N63fs	2	3.87	0.0013018
ZNF280B_22_22842526_E400K	2	3.84	0.0014807
RRN3P1_16_21817457_NULL	4	0.23	0.0015648
RPSAP58_19_24010294_Q111E	3	2.52	0.0017767
ZNF534_19_52942354_E560	2	0.47	0.0059522
CD209_19_7809880_A283T	2	-0.06	0.0070928
TP53_17_7578555_e4-1	2	3.9	0.011439
UBBP4_17_21730916_R73L	2	1.51	0.044819
SDHAP2_3_195400814_NULL	2	1.18	0.065179
KRTAP10-6_21_46011400_S322	2	2.3	0.073814
KEL_7_142658027_R130W	2	1.87	0.12803
PARG_10_51093329_A99T	2	2.96	0.16022

## Sheet: HNSC
Mutations	Frequency	GERP	P value
PIK3CA_3_178936091_E545K	20	5.78	2.9096e-206
CDKN2A_9_21971120_R80*	14	5.01	1.6068e-169
PIK3CA_3_178936082_E542K	14	5.78	4.4487e-169
PRODH2_19_36303355_V169G	2	5.57	1.9685e-147
PIK3CA_3_178952085_H1047R	7	6.08	2.0712e-143
PIK3CA_3_178952072_M1043V	2	6.08	1.0405e-142
TP53_17_7576853_S18N	2	4.95	5.714e-137
RPSAP58_19_24010294_Q111E	12	2.52	1.7133e-135
HRAS_11_534285_G13V	2	3	1.6067e-128
PBX2_6_32155509_Y262F	2	4.63	1.9374e-127
CDKN2A_9_21971186_R58*	9	2.71	4.176e-127
CIRH1A_16_69184450_S250I	2	4.89	2.1465e-126
CDKN2A_9_21971000_E120*	5	5.03	4.444e-123
EP300_22_41565529_D1399N	3	5.55	5.3177e-122
KDM6A_X_44922694_R526*	2	5.04	2.8318e-113
TSSC2_11_3427845_NULL	15	1.12	7.2696e-112
HIST1H3C_6_26045748_K37M	2	4.67	2.7844e-110
STAT3_17_40474419_D661V	2	4.47	3.0792e-109
TP53_17_7578406_R175H	7	5.41	4.3924e-109
GUCY2F_X_108619355_G1065fs	2	-0.61	9.4535e-109
NCOR1_17_15971267_R1561Q	2	5.86	1.7099e-106
ICK_6_52883129_K221fs	2	5.22	1.7099e-106
TP53_17_7577120_R273H	7	4.92	2.8346e-101
PCDH17_13_58208417_N579	2	3.91	6.5353e-100
RSPH6A_19_46299165_E705in_frame_del	2	2.56	2.2051e-98
THSD7A_7_11514030_C728F	2	5.12	1.0814e-96
TMTC2_12_83290168_T403R	2	5.86	3.3713e-96
ENSG00000161103_22_18844888_NULL	5	0.48	7.1058e-96
NBPF10_1_145302714_L384	12	0.71	1.0139e-95
RHOA_3_49412905_E40Q	4	5.89	1.575e-91
TUBBP5_9_141071110_NULL	10	0.12	6.8014e-90
PCDHA10_5_140237249_G539A	3	2.76	6.8014e-90
INPPL1_11_71942214_T493M	2	5.81	1.2965e-86
TP53_17_7577539_R248W	6	2.56	2.5394e-85
PKHD1L1_8_110455173_e36-1	3	6.16	7.5792e-85
SDHAP2_3_195400728_NULL	11	0.89	3.2793e-84
FBXW7_4_153247289_R505G	3	4.88	4.3074e-83
EPHA3_3_89498433_T802R	2	5.34	3.864e-82
KRTAP4-6_17_39296167_I191	2	0.72	9.3037e-80
ENSG00000161103_22_18846140_NULL	4	0.8	2.7109e-79
ATP6AP2_X_40456555_E119Q	2	5.04	3.8076e-79
CASP5_11_104879687_R23fs	3	-1.44	2.0103e-77
TP53_17_7577547_G245V	2	4.62	1.7075e-76
NFE2L2_2_178098810_E63Q	3	5.78	2.3907e-76
PCDHA3_5_140181071_G97R	3	4.51	9.8208e-76
ANKRD20A9P_13_19414116_NULL	3	1.95	5.7433e-75
CSAG4_X_151896231_NULL	3	0.11	8.0311e-75
SYNPO2L_10_75406952_F820L	2	4.98	1.9268e-73
TP53_17_7577094_R282W	7	1.49	4.5223e-72
AQP2_12_50344816_N68T	2	4.62	8.9497e-72
TSKU_11_76506673_L8in_frame_del	3	3.8	5.0599e-71
SCN11A_3_38888755_V1564	2	2.33	9.9821e-71
TP53_17_7578247_L201*	2	-1.14	7.9173e-70
CHEK2_22_29091840_K416E	4	5.89	1.0998e-69
NBPF10_1_145359169_L3037M	2	0	1.5277e-69
MAML3_4_140811093_Q499	2	0.91	4.7494e-68
FBXO24_7_100198322_M503V	2	-2.6	9.2802e-68
ENSG00000161103_22_18844763_NULL	13	-0.96	3.921e-66
FAM101A_12_124798924_I170in_frame_del	2	4.69	1.5003e-65
HSD17B7P2_10_38654432_NULL	12	1.09	1.1834e-63
KCNT2_1_196309633_R541*	2	5.95	4.4418e-63
TP53_17_7577538_R248Q	5	3.65	1.1895e-62
EML3_11_62373575_V511G	2	5.25	6.1749e-62
MAPK1_22_22127164_E322K	3	4.9	8.4693e-62
DTX1_12_113515335_D122E	3	2.21	2.2517e-61
INTS4_11_77614629_L685S	2	4.41	3.0862e-61
C1orf173_1_75038328_A1022	2	-0.41	1.137e-60
TP53_17_7577121_R273C	2	3.95	1.5568e-60
UBBP4_17_21731144_L149R	5	1.66	2.96e-60
EP300_22_41553402_C1164Y	2	5.7	4.0509e-60
PPP1R3F_X_49142667_A159	2	-1.87	5.5433e-60
CDH12_5_21752115_P706T	2	4.23	2.0225e-59
NFE2L2_2_178098960_D13H	2	5.78	3.8302e-59
WASH3P_15_102515299_NULL	11	1.01	2.6199e-58
TP53_17_7578394_H179R	3	5.47	2.6199e-58
ARID1A_1_27100182_Q1330in_frame_del	2	0.05	2.344e-56
LOC100996735_1_148933289_NULL	4	0	6.0303e-56
ENSG00000233961_9_69067929_NULL	4	1.19	8.1876e-56
CDKN2A_9_21971028_W110*	5	5.93	3.9107e-55
RRN3P1_16_21817457_NULL	3	0.23	3.9107e-55
ENSG00000207834_22_23006960_NULL	4	0.43	2.5422e-54
NBPF10_1_145293269_e0+1	6	1.21	2.5422e-54
PIWIL1_12_130847589_V699M	2	5.66	2.0087e-52
HRAS_11_534288_G12D	2	3	1.7345e-51
RANGAP1_22_41652800_V268G	4	2.25	4.2204e-51
TP53_17_7578395_H179Y	3	5.59	4.2204e-51
GPANK1_6_31630061_Y351fs	2	3.6	4.2204e-51
CCDC135_16_57741450_E313K	2	5.03	7.7147e-51
MB21D2_3_192517004_N216fs	2	4.46	1.0367e-50
LINGO2_9_27949442_P410T	2	6.16	4.7316e-50
RAB12_18_8609872_G49	2	2.22	8.6083e-50
DHX9_1_182812436_V40G	2	5.63	1.3015e-48
ITGB1_10_33217097_D158N	2	6.07	1.9171e-47
TBX21_17_45822604_E494K	2	5.38	4.9656e-46
TP53_17_7577141_G266E	2	5.13	6.8972e-45
MBOAT7_19_54677887_R424W	2	4.79	1.2232e-44
KRT1_12_53069236_GSSYGSG556in_frame_del	2	0.26	5.1748e-44
FAM75A6_9_43627757_C310	2	-3.83	6.842e-44
CDKN2A_9_21971029_W110*	4	5.01	1.6112e-43
KRTAP4-5_17_39305839_C61S	2	4.04	5.0414e-43
IKZF1_7_50450284_Q156	2	5.97	8.8561e-43
TP53_17_7578212_R213*	6	3.25	1.5538e-42
AGAP10_10_47207813_H228R	7	1.4	2.7227e-42
TP53_17_7574034_e9-1	2	5.13	3.5851e-42
ELF4_X_129201444_S415L	2	4.8	3.3924e-41
IKZF5_10_124753508_T350P	2	6.03	3.3924e-41
CDH7_18_63489364_Q225K	2	5.01	5.4878e-40
ADAMTS18_16_77465453_T11M	3	-0.26	5.4878e-40
TRIM41_5_180651243_W82G	2	3.85	7.1824e-40
POLDIP2_17_26684394_NULL	3	0.85	1.2406e-39
CDKN2A_9_21971096_E88*	2	5.93	5.7807e-38
POLDIP2_17_26684390_NULL	3	3.26	1.4715e-36
TSSC2_11_3427765_NULL	9	2.26	3.5599e-35
TP53_17_7577548_G245S	5	4.62	5.98e-35
FRG1B_20_29628245_A83T	2	2.08	1.3043e-34
LGALS9B_17_20370782_M1fs	2	2.46	4.7779e-34
ZZZ3_1_78099026_R5Q	2	0.65	1.7347e-33
TP53_17_7578190_Y220C	2	5.28	4.8266e-33
TPCN1_12_113704096_L52in_frame_del	3	4.2	6.1889e-33
TP53_17_7578524_Q136*	2	5.48	1.0251e-32
RBM10_X_47030561_E116in_frame_del	2	3.81	1.2918e-32
KSR2_12_117968797_T584M	2	5.13	1.2918e-32
NAB2_12_57485446_F208L	2	4.15	1.2918e-32
TP53_17_7576852_e8+1	2	4.41	2.1357e-32
SIGMAR1_9_34635731_V190	2	3.52	2.0722e-31
SP8_7_20824941_G165in_frame_del	2	1.4	3.3985e-31
MARS2_2_198571571_R481Q	2	5.07	5.5657e-31
MLEC_12_121134166_E236in_frame_del	3	2.55	1.4981e-30
ERBB2_17_37881982_M886I	2	5.44	8.4019e-30
AMZ2P1_17_62968690_NULL	3	3.07	1.7417e-29
NCOR1_17_16068406_Q169E	2	5.04	2.8191e-29
EPHA6_3_97439174_D952H	2	5.41	3.5711e-29
MAFA_8_144511954_H208in_frame_del	2	0	9.3723e-29
SFRP1_8_41166638_A14in_frame_del	4	1.6	2.445e-28
HNRNPKP3_11_43283606_NULL	2	0.23	3.0872e-28
WRNIP1_6_2766468_R206fs	2	2.48	3.8968e-28
NFE2L2_2_178098810_E63K	2	5.78	1.0075e-27
MLLT3_9_20414340_S168	4	4.87	3.2808e-27
KCNN2_5_113698631_57in_frame_insA	3	-0.73	1.6908e-26
TP53_17_7579312_T125	2	3.54	1.3566e-25
SMARCA4_19_11132522_P913L	2	3.48	2.1338e-25
IFNGR1_6_137527279_R123*	2	-11.3	3.3511e-25
BAGE2_21_11058168_NULL	2	0.11	4.1826e-25
CACNA1E_1_181680102_R360fs	2	4.76	1.2061e-23
RGPD3_2_107049681_N756D	2	2.34	1.2061e-23
TP53_17_7577106_P278S	3	5.13	1.2061e-23
IFT140_16_1614075_E664K	2	5.15	7.0141e-23
RELN_7_103629803_0in_frame_insGG	2	3.26	1.3427e-22
TP53_17_7578413_V173M	2	5.59	1.6584e-22
AP1G2_14_24034829_D243N	2	4.72	2.5441e-22
HIST1H4C_6_26104378_R68P	2	4.56	5.9588e-22
IGSF1_X_130409627_H1008Q	3	2.45	5.9588e-22
HIST1H1C_6_26056369_T96	2	1.82	7.3404e-22
CNPY3_6_42897358_L21in_frame_del	3	1.5	1.1199e-21
POLR3B_12_106820975_L310F	2	5.62	1.3779e-21
C9orf171_9_135447890_H319P	2	4.19	2.5942e-21
SKIDA1_10_21805466_429in_frame_insEE	3	4.03	3.9389e-21
LOC100653149_14_19857036_NULL	5	1.4	9.0947e-21
SLC5A7_2_108625031_G336C	2	5.52	1.1077e-20
TPST2_22_26937214_V128G	2	5.33	1.1077e-20
ENSG00000266775_17_28885450_NULL	4	0	1.3572e-20
RPA1_17_1747221_R31H	2	5.96	2.0476e-20
LOC100506060_16_70268158_NULL	11	-0.68	1.3047e-19
HRAS_11_534289_G12S	2	3	2.9296e-19
ADPGK_15_73044826_P450fs	2	3.4	6.5344e-19
SDHAP2_3_195410627_NULL	2	1.91	9.7052e-19
TPTE_21_11014952_NULL	4	-0.07	1.1785e-18
LRRIQ3_1_74575212_Q136fs	2	-0.31	1.4305e-18
CFHR2_1_196918742_C72	2	-2.2	2.5828e-18
LPHN1_19_14262129_C228G	2	3.12	5.598e-16
MAP9_4_156274418_K485N	2	5.37	1.1683e-15
CASP8_2_202151270_Q524*	3	5.86	1.3966e-15
EEF1A2_20_62120282_Y418S	2	3.12	1.6689e-15
FRG1B_20_29624093_e2+1	3	1.91	2.8566e-15
WHSC1_4_1957868_S946fs	4	4.61	2.8566e-15
FRG1B_20_29628263_I89V	5	2.08	7.0298e-15
ENSG00000230440_20_26113543_NULL	4	0	1.4318e-14
RYR3_15_33962623_V1909G	3	5.99	1.7014e-14
NCR1_19_55421380_D213N	2	2.11	4.8543e-14
DENND5B_12_31552693_G1023E	2	4.31	4.8543e-14
MUC4_3_195505836_H4205Q	5	0	1.9339e-13
PARG_10_51093329_A99T	3	2.96	3.2125e-13

## Sheet: KIRC
Mutations	Frequency	GERP	P value
RHEB_7_151188050_Y35N	2	5.42	4.5123e-251
VHL_3_10188202_L116fs	2	3.14	5.4704e-225
SERPINB13_18_61264230_W270*	2	4.53	9.6857e-223
KCNJ12_17_21319786_E378K	2	5.64	2.3423e-216
CYP2A7P1_19_41533038_Q100	2	1.01	8.7868e-205
VHL_3_10188200_H115N	2	5.07	5.6564e-203
VHL_3_10183725_S65*	6	4.67	1.6287e-199
KRT1_12_53069236_GSSYGSG556in_frame_del	4	0.26	2.115e-198
ARHGAP5_14_32561340_E489K	2	6.02	8.144e-197
VHL_3_10191470_e3-1	4	4.58	1.8401e-195
MTOR_1_11217299_L1460P	2	0.62	7.1255e-194
LOC100506060_16_70268080_NULL	17	1.8	1.1155e-193
GPM6A_4_176622807_A43V	2	6.01	8.7433e-193
VHL_3_10188321_e2+1	4	4.66	1.1718e-191
DOPEY2_21_37653892_Y2048S	3	5.42	9.2244e-191
VHL_3_10183763_N78D	2	5.43	2.9973e-188
NSMCE2_8_126114663_A32fs	2	5.74	2.3523e-187
NEFH_22_29885580_655in_frame_insPEKAKS	2	3.7	5.3189e-186
MUC16_19_9047853_P11260A	2	1.74	1.6711e-183
ENSG00000256386_21_32201969_NULL	2	5.13	2.2035e-182
VHL_3_10183863_S111N	5	3.37	1.5496e-178
VHL_3_10191480_L158P	2	3.66	3.8809e-173
PIK3R5_17_8791992_L371R	2	5.51	1.3827e-171
FANCD2_3_10108913_Q802H	2	1.83	3.7182e-171
VHL_3_10183734_S68*	5	4.53	5.9774e-171
SLC13A2_17_26822695_N495fs	2	5.32	9.6229e-171
VHL_3_10191513_L169P	3	4.86	1.2154e-169
CWC25_17_36959026_K364E	2	2.18	3.2958e-165
LARS_5_145543912_P132fs	2	4.9	5.2994e-165
PCMTD1_8_52732843_NULL	5	1.78	1.4199e-164
POLR3B_12_106820975_L310F	3	5.62	1.053e-163
CLCN2_3_184071131_647in_frame_insR	2	3.52	2.63e-161
ZNF880_19_52888050_Q406R	2	1.84	2.63e-161
ZBTB33_X_119387833_192in_frame_insD	2	2.94	3.2023e-160
SECISBP2_9_91964776_D608E	2	0.19	9.8295e-157
GLIPR1L2_12_75816814_240in_frame_insN	2	1.18	7.104e-156
ACSM2A_16_20489924_G325fs	2	3.33	1.1407e-155
SIPA1L3_19_38609984_G777A	2	5.22	2.708e-153
MLLT3_9_20346394_NULL	3	0.65	7.1476e-153
DNAJC10_2_183622508_E633	2	4.95	1.8861e-152
PABPC1_8_101730043_A109G	2	5.18	1.5687e-150
MAPKAPK2_1_206903392_T215fs	2	5.32	1.5687e-150
TAOK2_16_30002435_A900fs	2	5.17	5.7742e-148
KCNH3_12_49950251_P856R	2	5.16	1.0333e-143
ZDHHC1_16_67428940_K399*	2	2.8	1.6465e-143
VHL_3_10183752_V74D	3	4.16	9.0257e-141
BTNL2_6_32370970_H151fs	2	4.6	2.3308e-140
VHL_3_10183794_W88*	3	5.07	6.0161e-140
CELSR2_1_109816863_NULL	2	0.16	1.0736e-138
VHL_3_10183748_Q73*	3	4.37	2.7633e-138
TPSD1_16_1306971_H136R	4	1.26	3.0162e-137
CYP2D7P1_22_42538870_V122G	2	3.26	2.0255e-136
WASH6P_X_155254706_T415M	2	0.38	8.391e-136
KAT2B_3_20113852_K112fs	3	5.91	3.5898e-128
RRAD_16_66956073_A278E	2	5.93	9.0363e-128
RASGEF1B_4_82377759_A162S	2	3.17	3.6367e-127
POTEC_18_14543161_NULL	2	0.15	9.8559e-125
NPEPPS_17_45669359_F433C	2	5.51	9.9671e-124
RRP36_6_42989414_GA11in_frame_del	2	0	2.4852e-123
PDE4DIP_1_145039633_NULL	3	3.9	1.5676e-122
OPLAH_8_145106939_NULL	2	3.66	3.9484e-121
UBR5_8_103266717_S466*	2	5.64	1.5117e-117
BAP1_3_52443892_M1I	2	5.06	1.5117e-117
CRELD2_22_50315936_I201fs	2	-0.72	3.5554e-115
RUNX2_6_45514873_P534H	2	5.77	5.5159e-115
AFF3_2_100210335_SA620in_frame_del	2	-0.95	1.3477e-114
SETD2_3_47155365_e5+1	2	4.53	3.29e-114
DOCK10_2_225637922_V2052	2	3.57	6.9641e-111
PRX_19_40902613_P549L	2	3.11	6.369e-110
VHL_3_10183797_L89H	6	5.06	6.369e-110
VHL_3_10183776_R82P	2	5.43	9.825e-110
SCAND3_6_28543264_L406	2	3.45	1.5155e-109
AGAP7_10_51485991_E71fs	2	0.82	3.6545e-109
STAT6_12_57499020_A306fs	2	2.07	3.354e-108
ENSG00000203849_1_142713407_NULL	2	-0.47	8.0609e-108
HLA-A_6_29910622_D54	2	3.72	1.241e-107
SSPO_7_149476666_NULL	2	1.45	6.6261e-106
TTYH2_17_72240168_A241T	2	3.16	3.8275e-105
TBC1D12_10_96281773_F608Y	2	5.07	1.4178e-104
LOC100506060_16_70268158_NULL	7	-0.68	4.7013e-103
ATP7A_X_77284798_A991fs	2	5.95	7.1953e-103
ZNF274_19_58718359_L178fs	2	1.93	1.7054e-102
PCDHGA8_5_140774176_G599V	3	4.96	6.2491e-102
VHL_3_10188240_L128H	2	5.07	2.3492e-98
MUC5AC_11_1213004_NULL	2	1.89	3.5729e-98
PGPEP1L_15_99511804_V111fs	2	2.01	8.3568e-98
PJA2_5_108719205_NULL	2	2.49	1.9527e-97
SYNPO_5_150028961_S620fs	2	3.43	2.5327e-96
COL9A1_6_70942325_K822*	2	5.81	3.8421e-96
ZFAND2B_2_220072989_I149T	2	5.32	5.8275e-96
PBRM1_3_52712580_R58*	2	3.17	1.3547e-95
GJA1_6_121768925_A311fs	2	5.18	6.1837e-94
HLA-DPB1_6_33054014_*259fs	2	-1.3	5.0903e-93
VHL_3_10183767_R79P	2	4.56	2.729e-92
NBPF1_1_16918717_NULL	2	-0.19	2.195e-91
ENSG00000259660_15_102304772_NULL	2	-0.96	2.195e-91
LOC100506679_22_43435575_NULL	2	0.11	1.7715e-90
ZCCHC6_9_88937854_K937N	2	2.89	9.3485e-90
VHL_3_10191572_E189*	3	4.97	5.8912e-88
ADAMTS19_5_128797315_202in_frame_insPG	2	-2.21	5.8912e-88
WDR52_3_113049451_V1227G	4	5.5	2.0025e-87
KCNJ12_17_21319519_E289Q	2	5.44	2.0025e-87
TEX13A_X_104464282_D199fs	2	0.68	3.5708e-86
NUDT21_16_56485075_P13fs	2	5.36	1.4235e-84
EGFR_7_55259454_L793M	2	2.62	2.1226e-84
SULT1C2_2_108910186_A19S	2	4.98	3.1643e-84
AIDA_1_222843559_K247M	2	4.73	7.0934e-84
VHL_3_10191558_L184P	2	4.97	5.3848e-83
VHL_3_10183797_L89P	2	5.06	1.2022e-82
TMEM47_X_34657472_G87S	2	5.98	2.008e-81
VHL_3_10183864_S111R	2	4.3	2.008e-81
TSSC2_11_3427845_NULL	5	1.12	6.673e-81
MUC2_11_1092620_1481in_frame_insI	2	-0.75	3.3051e-80
BAP1_3_52442512_N78S	2	5.52	4.8518e-80
CYP2A7P1_19_41533104_C78	2	-1.77	4.8518e-80
RASGEF1C_5_179528352_NULL	2	2.47	3.5328e-79
HSFX1_X_148856615_D92E	2	-4.11	3.5328e-79
TBCB_19_36606379_NULL	2	1.67	3.8337e-78
NBPF9_1_144829025_NULL	4	0.12	1.2523e-77
PIK3CA_3_178936091_E545K	3	5.78	6.0607e-77
POLR1C_6_43488991_K332Q	2	5.09	8.9267e-77
BAP1_3_52443568_e3+2	2	4.8	1.3145e-76
TMEM161B_5_87516401_L15P	2	5.74	1.9351e-76
PPM1E_17_57047047_R311W	2	4.49	2.848e-76
VHL_3_10188197_e2-1	3	5.07	6.1644e-76
HNF1B_17_36091725_N302K	2	5.32	6.1644e-76
ST6GALNAC4_9_130678760_NULL	2	0.4	1.3329e-75
FUT6_19_5832160_S140fs	2	-0.93	1.3329e-75
CHEK2_22_29091840_K416E	2	5.89	1.9442e-75
NXPH4_12_57619419_K272	2	4.16	1.9442e-75
MUC4_3_195506315_T4046A	2	0.61	9.2621e-75
VHL_3_10191570_L188P	2	4.97	2.0101e-74
AXDND1_1_179504035_EQ991in_frame_del	2	-1.96	9.5041e-74
DDX39B_6_31504445_G164fs	2	3.48	6.5913e-73
ARID2_12_46299067_NULL	3	0.68	1.4206e-72
CCT6P1_7_65222986_NULL	4	2.1	4.5013e-72
CASP5_11_104879687_R23fs	2	-1.44	6.6277e-71
PTCH1_9_98231217_P689H	2	4.84	6.5547e-70
ARSD_X_2835999_AGV234in_frame_del	2	-0.98	9.5348e-70
OR4N2_14_20296055_G151fs	2	1.83	2.0303e-69
PTGFR_1_78958515_S29	2	-0.43	6.3156e-69
HRC_19_49657177_S439fs	2	0.51	1.8097e-66
PBRM1_3_52620674_R1052*	2	0.94	2.5786e-66
HMGN2P46_15_45848224_NULL	2	-0.7	2.5786e-66
ENSG00000203849_1_142714007_NULL	2	1.38	2.5786e-66
VHL_3_10188309_I151T	2	4.89	1.6614e-65
LOC100505716_2_28531155_NULL	2	-0.19	5.0465e-65
PALLD_4_169842820_A597T	2	5.46	4.6453e-64
ZNF462_9_109688141_S650T	2	5.48	2.9034e-63
LOC100506060_16_70268081_NULL	12	-1.27	2.9034e-63
LDB3_10_88476148_P251H	2	-4.67	1.2552e-62
LOC100288069_1_700532_NULL	2	-0.46	1.7994e-62
MUC4_3_195509939_P2838T	2	0	7.7264e-62
MUC4_3_195510060_ATPLHVTSPSSASTGH2782in_frame_del	2	-0.4	1.1058e-61
PBRM1_3_52643348_R850*	2	3.64	9.7493e-61
CHD9_16_53358033_K2640	2	5.23	2.8719e-60
BRK1_3_10167959_K70Q	2	5.62	1.2095e-59
WASH3P_15_102515299_NULL	6	1.01	2.469e-59
VHL_3_10188224_T124fs	2	4.18	5.0331e-59
MAP2K5_15_68099075_Q255R	2	5.48	8.7338e-58
BAG6_6_31610686_S655P	2	3.73	7.3038e-57
VHL_3_10183871_G114R	2	5.08	1.0339e-56
SLC16A9_10_61412636_CVLLGG470in_frame_del	2	3.09	2.0826e-56
GRM6_5_178410194_A718fs	2	3.25	4.1636e-56
IGHD2-15_14_106363835_*4W	2	0.99	4.1636e-56
UPF3A_13_115047559_L91	2	4.77	2.7414e-54
HLA-DQB1_6_32629891_A172T	2	1.78	2.7414e-54
BAGE2_21_11098827_NULL	2	0	2.181e-53
ENSG00000261812_16_90161578_R105H	2	0	3.0624e-53
MIR873_9_28888889_NULL	2	5.75	4.2735e-53
FGFR3_4_1807542_P573fs	2	1.21	4.2735e-53
HLA-DQB1_6_32629146_I250	2	3.13	1.3036e-51
PIEZO1_16_88787608_K1878in_frame_del	2	2.43	1.3036e-51
VHL_3_10183851_R107P	2	4.29	2.562e-51
SDHA_5_256578_NULL	2	2.9	5.0278e-51
CADM2_3_85851255_A42	2	4.08	7.0194e-51
PTPN18_2_131129929_GT375in_frame_del	3	-0.84	3.7877e-50
TBC1D3_17_36338191_E496fs	2	0	1.4475e-49
ESPNP_1_17034125_NULL	2	0.7	1.0721e-48
LMOD3_3_69171497_L14in_frame_del	2	1.39	1.0905e-47
NPRL2_3_50387111_Y108	2	4.83	2.1002e-47
GGT3P_22_18778601_NULL	2	-4.46	5.6122e-47
ANAPC16_10_73992824_F96fs	2	3.56	2.0738e-46
ENSG00000162825_1_144220807_M3576L	3	0	2.8607e-46
MIR1293_12_50627995_NULL	2	0	2.0092e-45
ANKRD36_2_97869931_T998S	5	-0.82	1.0079e-44
OR2T35_1_248802249_104in_frame_insF	2	2.88	2.6342e-44
ARHGAP5_14_32561296_V474A	2	6.02	6.7884e-44
AVIL_12_58203422_A300fs	2	3.28	6.7884e-44
VHL_3_10188290_Q145*	2	5.07	6.7884e-44
GOLGA6L5_15_85056021_NULL	3	-0.51	2.3984e-43
C16orf3_16_90095597_I52V	2	0	2.3984e-43
ZAN_7_100371476_F1923fs	4	3.63	2.3984e-43
LGALS9B_17_20370782_M1fs	2	2.46	3.2808e-43
PBRM1_3_52621464_R1010*	3	5.03	1.5946e-42
RECQL5_17_73626918_e11-1	3	5.43	2.9687e-42
ENSG00000259660_15_102293062_NULL	3	1.39	2.9687e-42
VHL_3_10183725_S65L	2	4.67	7.5958e-42
SLC6A14_X_115572174_L86fs	2	2.68	4.9435e-41
GPRIN1_5_176026138_E233V	2	2.48	1.2511e-40
ADCY2_5_7706890_N381	2	5.23	3.6983e-39
ENSG00000225745_21_42551425_NULL	2	0.16	6.7813e-39
C17orf80_17_71241322_K583fs	2	1.78	9.1543e-39
HOXA1_7_27135314_R73in_frame_del	2	2.82	4.1599e-38
RWDD2B_21_30391672_NULL	2	0.16	1.8708e-37
ALAS1_3_52239907_G285R	2	5.83	3.3609e-37

## Sheet: LUAD
Mutations	Frequency	GERP	P value
KRAS_12_25398285_G12C	24	5.68	1.4576e-109
KRAS_12_25398284_G12V	11	5.68	4.7944e-99
EGFR_7_55259515_L813R	8	5.71	5.3926e-79
PIK3CA_3_178936091_E545K	4	5.78	2.6942e-60
KRTAP5-5_11_1651199_GCGSGCAGCG47in_frame_del	7	1.48	2.24e-51
MLLT3_9_20414343_S167	6	0.03	9.9151e-51
U2AF1_21_44524456_S34F	5	5.47	1.0127e-45
PRIM2_6_57512650_NULL	3	5.68	2.5629e-45
FANCD2_3_10088407_V427fs	6	3.69	1.9801e-43
KRTAP5-5_11_1651191_GCG44in_frame_del	11	-0.33	1.1077e-41
NRG1_8_32621438_V489L	2	5.88	1.2376e-39
GNPAT_1_231403468_V366	2	3.36	8.3445e-39
TP53_17_7577535_R249M	3	3.64	2.6562e-38
TSHZ1_18_72999000_K546N	2	4.53	3.6636e-37
KRAS_12_25398284_G12A	4	5.68	4.3625e-37
KRTAP1-5_17_39183145_I88T	6	0.65	1.2009e-35
MLL3_7_151962241_Q356K	2	4.65	2.5748e-33
GATA3_10_8115980_M443I	2	5.59	3.8818e-32
BRAF_7_140453136_V600E	2	5.65	9.1718e-32
TP53_17_7578406_R175H	3	5.41	2.0554e-30
ASXL3_18_31324221_P1470Q	2	6.17	6.4386e-29
CRIPAK_4_1388758_R154fs	7	-0.54	6.4386e-29
BCL9L_11_118771514_G980C	2	2.31	2.8272e-28
C1orf105_1_172425554_e2-1	2	3.4	5.1824e-28
NUAK1_12_106477704_G173C	2	5.38	9.4897e-28
KRAS_12_25380276_Q61L	2	5.77	1.1309e-27
KRAS_12_25398284_G12D	2	5.68	4.8504e-27
TDO2_4_156831336_NULL	2	2.27	5.7825e-27
BTRC_10_103291028_G260W	2	5.44	1.6052e-26
PKHD1L1_8_110477365_G2768	2	4.61	2.3622e-26
MLL3_7_151962128_N393K	2	4.53	1.2125e-25
ZNF536_19_31039467_R981	2	3.56	3.2984e-25
RGS7_1_241094038_E122*	2	4.92	7.2645e-25
NRXN3_14_79117635_P394H	2	6.01	3.5823e-24
OR2T27_1_248814155_D11Y	2	2.37	1.1619e-23
INTS4_11_77614629_L685S	2	4.41	1.3795e-23
COL22A1_8_139824060_S477	2	3.89	1.9998e-23
ABCB1_7_87179321_R467L	2	6.16	9.4709e-23
HSD17B4_5_118824886_e10-1	2	5.97	2.0195e-22
TSC1_9_135786398_G378C	2	5.91	2.3929e-22
PCDH11X_X_91134268_R1010I	2	5.2	6.1586e-22
SEC61A2_10_12191875_G126V	2	5.15	7.292e-22
TARS2_1_150463952_E199K	2	5.22	3.9878e-21
EGFR_7_55242465_ELREA701in_frame_del	3	2.85	6.8794e-21
DNAH5_5_13736032_R3822L	2	5.76	8.124e-21
CPE_4_166405652_P290Q	2	5.67	1.1581e-20
RPRD2_1_150390155_R97S	2	5.52	2.889e-20
KCNH8_3_19479843_M455I	2	5.6	3.338e-20
CDK13_7_40102462_R880S	2	5.52	3.338e-20
ITIH1_3_52816028_G254W	2	5.61	9.9239e-20
TMTC1_12_29908738_G212V	2	5.45	1.1692e-19
SALL1_16_51173150_R995W	2	4.63	2.3841e-19
BRAF_7_140481411_G466V	2	5.62	3.3035e-19
OR13C8_9_107332060_L204	2	-0.46	3.3035e-19
PDZD2_5_32052744_R565S	2	5.57	3.8888e-19
KCNK18_10_118957067_G23V	2	3.27	6.5696e-19
OR5D16_11_55607017_P264T	2	2.54	9.0908e-19
THSD7A_7_11501737_R801L	2	5.34	9.0908e-19
KIAA1211_4_57193876_P1203Q	2	5.59	1.0515e-18
RIT1_1_155874261_M107I	2	5.76	1.0515e-18
ADAMTS9_3_64619437_G659W	2	5.51	1.2371e-18
P2RX7_12_121598766_P142Q	2	5.71	1.4555e-18
WDR75_2_190327291_P287Q	2	5.24	1.7122e-18
SLC5A1_22_32445951_G53W	2	5.55	2.014e-18
TRPM3_9_73442844_G145W	2	5.64	2.3687e-18
TP53_17_7579312_T125	2	3.54	3.3254e-18
BRAF_7_140481402_E77*	2	5.62	3.9091e-18
TOP2A_17_38560480_R736L	2	5.35	6.5318e-18
TP53_17_7578455_A159P	2	2.4	9.0082e-18
POGZ_1_151413464_G75W	2	5.06	9.0082e-18
ADCY2_5_7709400_R493H	2	5.62	1.0577e-17
CCDC19_1_159856448_R207L	2	5.51	1.4777e-17
GTF2E1_3_120489701_R192L	2	5.81	2.0621e-17
ZNF536_19_30935025_G186C	2	4.91	2.8742e-17
ZIC2_13_100635008_H234in_frame_del	3	0.34	5.6382e-17
MEGF9_9_123370269_P406	2	5.23	9.2826e-17
ACBD3_1_226349289_R224L	2	3.91	1.2866e-16
FARP1_13_99042251_R299L	2	5.34	2.9499e-16
PRPF6_20_62659038_R763L	2	5.8	9.3396e-16
GIT2_12_110426805_R123L	2	6.07	1.7812e-15
SYTL2_11_85420374_P1513Q	2	5.76	3.3376e-15
EP400_12_132547087_Q2761	3	0.61	3.3376e-15
SCG2_2_224463246_P252Q	2	5.65	4.5601e-15
ACTN2_1_236925911_D893Y	2	5.42	9.9536e-15
LPCAT1_5_1489938_R177	2	4.49	9.9536e-15
ZNF154_19_58213094_T408N	2	2.99	1.3539e-14
RAB13_1_153954901_R167L	2	4.6	1.5691e-14
GAS8_16_90104182_R313S	2	5.37	2.4951e-14
SNTG1_8_51621445_e15-1	2	5.58	2.8565e-14
HTR5A_7_154876017_W298C	2	4.93	2.8565e-14
VPS13B_8_100791128_G2575W	2	5.41	1.1496e-13
TRAF6_11_36511453_R502S	2	5.46	1.3266e-13
CLEC12B_12_10168296_W217L	2	4.7	2.0796e-13
TMEM63A_1_226034840_Q775in_frame_del	2	3.84	2.397e-13
DUSP9_X_152914962_R217	2	3.61	2.7334e-13
SLC35E3_12_69158527_G267*	2	5.34	2.7334e-13
HIP1_7_75172241_R940L	2	5.19	4.2638e-13
OR2L8_1_248112520_R121C	2	1.64	5.5915e-13
MTMR14_3_9695404_R87	2	5.29	5.5915e-13
TMEM117_12_44693440_R229L	2	5.21	5.5915e-13
ST8SIA6_10_17363209_E289*	2	2.02	9.9762e-13
LAMB1_7_107569639_T1586fs	2	5.96	9.9762e-13
TRIM42_3_140401341_Q127K	2	3.29	1.1464e-12
NEK2_1_211843673_R239S	2	5.45	1.3171e-12
PNKP_19_50367639_G174W	2	4.82	2.3536e-12
AVIL_12_58207158_G64W	2	4.73	2.6996e-12
BRAF_7_140453193_N581S	2	5.65	3.0388e-12
PLA2G4E_15_42302338_A39fs	3	0	3.0388e-12
MST1_3_49722464_R535G	2	4.8	3.0388e-12
HSD17B6_12_57178691_F209L	2	3.53	4.0299e-12
CXorf1_X_144909468_A91	2	4.1	6.1665e-12
C7_5_40972681_R687S	2	5.06	7.0586e-12
MST1_3_49723322_QR406in_frame_del	2	2.4	1.6481e-11
CARM1_19_11022906_A202V	2	4.63	2.495e-11
LOC645752_15_78211548_NULL	3	0.61	5.7123e-11
ZNF454_5_178391974_S190I	2	3.7	8.5636e-11
SPAG16_2_214794784_V439L	2	4.59	9.7382e-11
DCC_18_50683801_R101H	2	5.44	1.6649e-10
DENND2A_7_140269489_R499L	2	3.86	2.4744e-10
ASCC2_22_30202271_R365L	2	5.09	4.1872e-10
CCKAR_4_26483736_L271M	2	3.45	6.1756e-10
PFKM_12_48524199_R118S	2	3.89	6.8735e-10
ATRN_20_3564730_P984T	2	5.64	6.8735e-10
EGFR_7_55249005_S723I	2	5.85	6.8735e-10
KRTAP5-1_11_1605902_S193Y	2	0.72	7.7743e-10
PGLYRP4_1_153312856_e6+1	2	3.64	1.4778e-09
STK11_19_1220717_e5+1	2	5.6	1.6679e-09
DHX9_1_182812436_V40G	2	5.63	1.8819e-09
TP53_17_7578263_R196*	2	4.44	2.1227e-09
ZC3H11A_1_203821496_L801P	2	3.44	2.7188e-09
GPR98_5_90074751_G4307W	2	4.51	3.0635e-09
THSD7A_7_11501711_G810W	2	5.34	5.0349e-09
FAT1_4_187516905_R4359L	2	4.5	7.2661e-09
C18orf8_18_21086937_M61I	2	5.91	1.0451e-08
ATRN_20_3520964_P197Q	2	5.08	1.173e-08
SLC6A11_3_10953779_W299L	2	3.88	1.8825e-08
TMPRSS11E_4_69343154_G259C	2	2.56	1.8825e-08
RCL1_9_4826984_P112Q	2	5.92	2.1093e-08
LRTM1_3_54958983_L89	2	4.84	2.3625e-08
PLEKHA6_1_204234122_R110L	2	5.41	2.961e-08
HSPA13_21_15753637_V85L	2	2.07	2.961e-08
ITPR2_12_26839489_P358Q	2	4.92	3.3132e-08
ERBB3_12_56491620_R79	2	4.06	3.7061e-08
ZNF831_20_57767923_Q617K	2	5.21	8.3803e-08
GPR137B_1_236343209_G240C	2	5.52	1.8597e-07
STAC3_12_57642572_G117W	2	5.36	2.0545e-07
ANO3_11_26463539_A25S	2	4.33	2.0545e-07
CRTC3_15_91172586_S363L	2	5.18	2.8602e-07
CBWD1_9_164038_e5-1	2	3.71	4.4028e-07
UFC1_1_161123854_R23	2	5.98	4.4028e-07
SEMA4A_1_156144922_R494	2	2.28	8.4242e-07
ARHGAP31_3_119134031_P1085	2	2.68	9.3221e-07
MYH4_17_10358324_T790M	2	5.04	1.2771e-06
DMXL2_15_51741321_R2992*	2	-4.24	2.1507e-06
AQP10_1_154296832_Q261L	2	4.46	2.3719e-06
MYO5B_18_47438511_R708L	2	5.38	2.9003e-06
EP400_12_132547093_Q2763	3	-0.26	3.1749e-06
TP53_17_7577108_C277F	2	5.13	3.1749e-06
DSG4_18_28968847_R128L	2	4.16	3.4965e-06
COL5A2_2_189927933_G612W	2	4.56	4.2627e-06
CR1_1_207787753_R2194*	2	2.39	7.7483e-06
PRELP_1_203452913_D201Y	2	4.77	8.504e-06
ANKRD44_2_197964625_G314C	2	4.64	1.1287e-05
OIT3_10_74692166_R508S	2	6.06	1.1287e-05
ALK_2_29498008_P666	2	0.58	1.6442e-05
BAI2_1_32221746_A234G	2	1.28	1.6442e-05
SPTA1_1_158592861_A2011V	3	0.67	1.7992e-05
JMJD1C_10_64967837_R1198S	2	5.7	4.1221e-05
PBLD_10_70056663_P55Q	2	5.71	4.1221e-05
G3BP1_5_151173720_G118W	2	5.27	4.1221e-05
CYP27A1_2_219674379_P112Q	2	4.78	7.6538e-05
FMN2_1_240371074_P988T	2	2.02	7.6538e-05
FAM5B_1_177250096_S596fs	2	4.28	7.6538e-05
CADPS_3_62477974_R959S	2	6.17	0.00012926
NIM1_5_43277259_P131	2	5.62	0.0001666
ATP6V1B1_2_71191572_I386fs	2	2.23	0.00023281
PDPR_16_70190519_G693W	2	6.03	0.0002518
ZNF782_9_99580855_G484W	2	3.33	0.00029587
CHRNA9_4_40356179_P361Q	2	3.07	0.00031964
KCNA1_12_5021670_G376C	2	4.9	0.00040659

## Sheet: LUSC
Mutations	Frequency	GERP	P value
PIK3CA_3_178936091_E545K	10	5.78	1.7822e-79
CDKN2A_9_21971036_D108Y	3	5.93	1.4334e-43
TP53_17_7578457_R158L	5	4.63	9.2086e-35
TP53_17_7577556_C242F	3	4.62	7.3135e-34
DHX9_1_182812436_V40G	3	5.63	9.5566e-33
PBX2_6_32155509_Y262F	3	4.63	2.4634e-31
PIK3CA_3_178936082_E542K	3	5.78	1.6028e-30
NFE2L2_2_178098944_R18Q	3	5.78	1.039e-29
NFE2L2_2_178098810_E63Q	3	5.78	7.6278e-26
ITGAX_16_31382999_R685H	2	4.45	6.6576e-25
SON_21_34924260_S908L	2	6.01	1.3697e-24
TP53_17_7578394_H179L	2	5.47	7.7424e-24
KEAP1_19_10600417_G480W	2	5.79	1.3995e-22
TP53_17_7578208_H214R	2	5.28	4.1856e-22
TP53_17_7578271_H193L	2	4.33	8.4652e-22
TP53_17_7577120_R273L	3	4.92	2.507e-21
NFE2L2_2_178098960_D13H	2	5.78	2.8548e-21
NFE2L2_2_178098953_G15A	2	5.78	3.2612e-21
RECQL5_17_73626918_e11-1	3	5.43	6.5912e-21
KIAA2022_X_73963358_C345F	2	5.93	4.8965e-20
ANKFN1_17_54451996_M280I	2	4.56	1.2384e-18
TP53_17_7578461_V157F	3	2.42	9.9084e-18
HCN1_5_45303823_G499V	2	5.62	1.9046e-17
SPEF2_5_35740020_e22-1	2	5.83	1.0204e-16
OR51S1_11_4869963_R159Q	2	4.34	3.2021e-16
HCN1_5_45262720_R659L	2	4.65	3.5068e-16
KRTAP5-5_11_1651191_GCG44in_frame_del	4	-0.33	3.5068e-16
LRP2_2_170135900_A516V	2	5.58	8.8734e-16
LOC100996554_1_243251423_NULL	4	0	8.8734e-16
PHIP_6_79650830_I1682M	2	5	5.1929e-15
ZNF676_19_22375821_P43T	2	0.78	5.907e-15
LUM_12_91498030_R310L	2	5.19	6.7238e-15
FBXW7_4_153247289_R505G	2	4.88	1.7034e-14
ARHGEF2_1_155921325_e19-1	2	5.23	2.2707e-14
TMPRSS11F_4_68930597_R274Q	2	4.86	6.6235e-14
PIK3CA_3_178952085_H1047R	2	6.08	1.0261e-13
ENSG00000255168_1_145281550_L160	2	2.87	1.3597e-13
RYR2_1_237659980_E709K	2	5.98	2.4451e-13
TP53_17_7578177_E224	2	4.31	2.7749e-13
TRIM7_5_180625213_L332I	2	4.34	3.1501e-13
MIR205_1_209605512_NULL	2	5.49	4.1617e-13
GABRB3_15_26812774_V319	2	5.11	7.2459e-13
ESYT3_3_138189849_S574F	2	4.93	7.2459e-13
ZNF48_16_30409275_R235H	2	4.58	8.2242e-13
KCNN3_1_154842199_81in_frame_insQQ	2	3.23	1.9163e-12
PIK3CA_3_178938934_E726K	2	5.67	1.9163e-12
RGS6_14_72985064_W366L	2	5.41	2.1275e-12
EP300_22_41565529_D1399N	2	5.55	2.1275e-12
PTEN_10_89717708_Q245*	2	5.15	3.7407e-12
TP53_17_7579312_T125	3	3.54	8.7204e-12
HIST2H2BE_1_149858030_G54D	2	5.89	1.138e-11
TP53_17_7578212_R213*	3	3.25	1.4834e-11
TP53_17_7578190_Y220C	2	5.28	1.9317e-11
PRSS57_19_694935_E39Q	2	4.12	2.183e-11
PLCE1_10_95892039_G439C	2	3.5	2.4669e-11
EGFR_7_55259524_L816Q	2	5.82	3.6864e-11
TP53_17_7574017_R337L	2	3.45	4.7824e-11
TBCD_17_80828207_R476C	2	5.53	6.197e-11
COL12A1_6_75814930_G2677C	2	5.62	6.9914e-11
TP53_17_7578442_Y163C	3	3.32	1.7843e-10
HCN1_5_45461983_P326T	2	5.73	1.9758e-10
MEGF11_15_66223281_G430R	2	5.13	1.9758e-10
CHRNG_2_233410280_R470	2	3.58	2.2242e-10
RHAG_6_49578736_e7+1	2	4.16	3.7344e-10
KLF5_13_73649905_E419Q	2	5.93	1.1963e-09
NFE2L2_2_178098804_G65S	2	5.78	1.525e-09
PEG3_19_57328279_G511*	2	3.99	3.6098e-09
CSMD3_8_113702181_Q691K	2	4.96	3.6098e-09
TERC_3_169482713_NULL	2	2.77	6.5549e-09
SLITRK3_3_164905718_L967	2	5.97	6.5549e-09
EME1_17_48458295_D583H	2	6.16	9.3637e-09
KCNG4_16_84270969_Y41*	2	5.12	1.9189e-08
MLLT3_9_20414340_S168	2	4.87	2.1352e-08
PLS1_3_142408474_L332	2	2.63	3.0175e-08
OR2T2_1_248616135_F13V	2	3.2	9.6276e-08
GNL3L_X_54565513_K20N	2	4.03	1.0523e-07
IL7R_5_35861032_S54L	2	3.07	1.0523e-07
GALNT13_2_155158018_G358C	2	5.36	1.3067e-07
LMLN_3_197707242_G199C	2	4.72	1.4461e-07
FGFR3_4_1803568_S249C	2	3.94	1.6e-07
HNRNPKP3_11_43283606_NULL	3	0.23	1.77e-07
MIR329-1_14_101493134_NULL	2	3.9	1.1323e-06
CTNNA2_2_79878772_P30	2	0.41	1.3834e-06
TP53_17_7577127_E271K	2	5.13	3.4878e-06
NFE2L2_2_178098957_L14F	2	5.78	3.8173e-06
MCHR1_22_41077580_S180F	2	5.24	4.129e-06
DHTKD1_10_12159705_G785*	2	4.5	4.129e-06
OR5D18_11_55587917_T271K	2	3.83	1.4784e-05
TP53_17_7578407_R175G	3	2.14	2.1193e-05
SLITRK3_3_164907978_R214L	2	5.86	2.1193e-05
MKRN3_15_23811738_G270V	2	4.07	2.3042e-05
KEAP1_19_10600447_R470C	2	5.79	3.3152e-05
OR8J3_11_55904716_S160L	2	3.26	4.7402e-05
CSMD3_8_113657367_T1094K	2	5.78	7.3664e-05
LAMA4_6_112452259_M1293I	2	4.92	7.8039e-05
LRP1B_2_141232707_V3209F	2	5.72	7.8039e-05
SAMD3_6_130505284_Q230H	2	3.69	7.8039e-05
RP1_8_55541754_S1771L	2	5.93	8.3556e-05
RNF5_6_32147865_T136I	2	5.36	8.3556e-05
HIST1H3B_6_26032069_E74K	2	5.24	0.00016581
SPATA6_1_48771547_E400*	2	0.92	0.00017876
CADM1_11_115080343_T343	2	4.7	0.00034475
OR4K2_14_20345187_C254F	2	4.23	0.00054814
MB21D2_3_192516720_Q311E	2	5.42	0.00054814
C1orf74_1_209956220_D254N	2	4.83	0.00058761
PRIM2_6_57512544_NULL	2	5.06	0.00073621
SP4_7_21468304_E10in_frame_del	2	4.5	0.0013406
HEG1_3_124720847_N1122	2	-3.17	0.0019178
TP53_17_7577580_Y234C	2	3.49	0.0053837
TP53_17_7579311_e3+1	2	4.3	0.0088762
ZCCHC3_20_278688_A158in_frame_del	3	-0.61	0.0088762
ALDH1L1_3_125822661_R894	2	1.76	0.017194
LSG1_3_194366966_E234*	2	5.58	0.02274
PCDHB1_5_140432759_N568K	2	2.38	0.031441
NUDT11_X_51239296_M1fs	2	0	0.03661
ITPR1_3_4808361_E1883Q	2	5.76	0.060462
FOLH1B_11_89413808_NULL	2	2.96	0.062945
RANBP6_9_6012658_I984L	2	2.63	0.065509
STRADB_2_202337718_R78	2	2.52	0.14511
KIR2DS4_19_55354367_P229	2	0.61	0.26909
HERC2P3_15_20644850_NULL	2	2.87	0.26909

## Sheet: SKCM
Mutations	Frequency	GERP	P value
BRAF_7_140453136_V600E	95	5.65	2.1635e-250
NRAS_1_115256529_Q61R	26	1.93	1.4427e-247
NRAS_1_115256530_Q61K	22	0.04	9.156e-242
BRAF_7_140453136_V600K	15	5.65	1.6468e-239
HSD17B7P2_10_38654432_NULL	17	1.09	2.1727e-230
IDH1_2_209113113_R132C	10	5.57	6.4736e-224
DISP1_1_223176933_G732L	10	5.73	2.9134e-220
RAC1_7_6426892_P29S	8	6.05	9.2586e-207
CLIP1_12_122812709_E587K	9	5.35	3.9639e-206
NRAS_1_115256529_Q61L	10	1.93	5.3256e-194
MAP2K1_15_66729162_P124S	6	5.15	1.373e-191
PPP1R3A_7_113519565_E528K	3	5.14	2.1009e-191
DNAH7_2_196825573_R768C	3	5.74	1.1612e-189
SPTLC3_20_13029765_R97K	7	5.42	1.6358e-183
ST14_11_130060463_G152E	2	5.55	6.9555e-183
TTN_2_179495596_E14697K	5	6.17	1.6851e-182
POTEH_22_16279248_V325	12	-0.64	1.6851e-182
DNAH5_5_13769624_D3236N	7	1.89	1.1341e-181
DSG1_18_28914104_G315E	4	5.79	1.1341e-181
DNAJC5B_8_66963846_E22K	3	5.88	6.0423e-180
IARS2_1_220315224_R832C	5	5.43	9.5116e-180
CDH6_5_31299667_G192E	3	5.93	2.4791e-179
C6_5_41199882_R145C	3	5.08	1.0684e-178
CCNE2_8_95906253_Q37K	4	5.19	2.0681e-177
KCNH5_14_63174573_R874C	3	4.54	1.3061e-174
AMZ2P1_17_62968690_NULL	5	3.07	9.1892e-174
NBPF1_1_16918653_NULL	10	-0.2	1.4547e-173
DSCAM_21_41447102_E1584K	3	5.69	1.6793e-172
SLIT2_4_20521064_S373F	4	5.44	7.1742e-172
CPED1_7_120906769_P847L	4	5.84	2.2143e-170
PREX2_8_69058566_H1404Y	4	5.62	9.2676e-167
CATSPERB_14_92136247_P400S	3	5.58	2.3952e-166
CNTN5_11_99932099_S379F	5	5.43	1.1675e-164
COL4A4_2_227915811_G1011E	3	5.52	4.9073e-164
CNTN5_11_100169975_E823K	4	5.62	2.0609e-163
ARID2_12_46230641_S297F	4	5.87	6.0585e-162
TUBBP5_9_141071110_NULL	8	0.12	2.5334e-161
OR2A5_7_143747706_S71L	5	5.28	6.5139e-161
LRRC4C_11_40136898_W315*	3	5.76	7.1673e-160
TRRAP_7_98509802_S722F	4	5.51	1.1065e-159
TTN_2_179585312_S7726L	2	5.87	1.1065e-159
ANO4_12_101381320_I202	2	5.33	2.8432e-159
CNTNAP5_2_125261995_R396*	4	5.64	4.5043e-159
DNAH2_17_7669782_L1220F	2	5.93	3.0404e-158
PTPRD_9_8317926_S1896F	2	6.07	1.2639e-157
FABP1_2_88425751_E62K	4	5.81	2.0023e-157
THSD7B_2_137814319_E157K	5	6.07	8.1385e-157
SI_3_164786619_G125E	2	4.62	8.1385e-157
GADL1_3_30891538_E201K	2	5.8	1.29e-156
PROKR2_20_5283169_F224	2	5.16	3.3077e-156
THSD7B_2_138373853_E1181K	4	5.2	8.4781e-156
FCHSD2_11_72553733_P484K	4	6.03	1.3441e-155
RNF152_18_59483414_P95S	5	4.97	8.9841e-155
KDR_4_55955863_S1100F	4	5.81	1.4239e-154
PAPPA_9_118997498_P772S	3	6.04	3.5152e-154
MBD5_2_149227601_P697S	2	4.84	3.5152e-154
INTS8_8_95862268_P486N	4	5.54	3.5152e-154
A1CF_10_52603882_E34K	5	5.33	5.575e-154
LIPH_3_185241875_P234Q	3	3.99	8.8425e-154
PCLO_7_82544905_R853C	5	5.57	2.2622e-153
GRM3_7_86468384_M518I	4	6.17	3.5879e-153
KCNB2_8_73848342_R251Q	2	5.93	9.1727e-153
USP19_3_49150050_R737C	2	5.62	1.4099e-152
NAP1L4_11_2979666_P285Q	5	3.91	1.4099e-152
DSG1_18_28923508_H595Y	3	5.45	1.4099e-152
RGS7_1_241262011_R44C	6	5.18	2.0796e-152
DSG4_18_28968435_E108K	2	5.88	2.0796e-152
SYNE1_6_152847286_D52N	4	6.17	2.0796e-152
PAK7_20_9561263_M173I	3	4.61	2.0796e-152
NDUFA13_19_19627027_E77K	3	5.3	2.0796e-152
ARMC4_10_28225687_W740*	2	5.69	2.0796e-152
PTPRB_12_70946612_D1778N	4	5.56	3.2582e-152
TAF1A_1_222750876_R172M	5	5.03	3.2582e-152
TRHDE_12_73056945_F1015	3	5.59	5.1763e-152
BCL2L12_19_50169131_F17	8	2.54	8.2236e-152
OR4X2_11_48267238_G195R	4	4.46	1.3064e-151
MPP7_10_28358748_R386Q	3	5.8	2.0488e-151
CDKN2A_9_21971208_e2-1	3	5.89	2.0488e-151
FAM135B_8_139145022_M1345I	3	5.74	3.1747e-151
MTUS2_13_30075288_E1295K	2	5.13	3.1747e-151
CNTNAP2_7_146997332_R483Q	3	5.07	3.1747e-151
TRIML2_4_189012615_S359F	3	5.85	4.9252e-151
PLCB4_20_9417698_G876E	4	6.07	4.9252e-151
TBC1D3P2_17_60342311_NULL	8	0	4.9252e-151
GABRA2_4_46252598_M366I	3	5.96	7.8289e-151
BAI3_6_70064197_P1178S	4	5.08	1.2444e-150
WASH3P_15_102515299_NULL	7	1.01	2.1185e-149
ZNF385B_2_180348096_T191	4	5.93	2.2319e-148
PCLO_7_82544610_S951F	4	5.92	3.5401e-148
COL21A1_6_55933851_G695E	4	4.11	5.6146e-148
PCLO_7_82582174_P2699S	4	5.36	5.8103e-147
HEPH_X_65476088_E992K	3	4.43	5.8103e-147
CACNA2D3_3_55038833_E912K	3	6.17	9.0132e-147
FYTTD1_3_197505288_P245S	2	4.9	9.0132e-147
PPP6C_9_127912080_R301C	5	4.62	9.0132e-147
CXCR2_2_219000488_R322C	4	5.36	1.4284e-146
VWC2L_2_215279114_R66Q	4	6.08	9.2795e-146
GPX1_3_49395482_P77R	3	5.88	1.4545e-145
FAM5C_1_190195314_P287S	3	6.07	1.4545e-145
BRAF_7_140453134_K601E	5	5.65	3.6109e-145
OR4E2_14_22133973_R226Q	5	4.7	3.6109e-145
COPG2_7_130295969_LGV197F*	5	4.4	3.6109e-145
PTEN_10_89720741_Q298*	2	5.13	5.717e-145
LIPI_21_15538740_D247N	2	5.38	9.0505e-145
DNAH5_5_13900349_R742Q	5	5.51	1.4326e-144
ARMC4_10_28284008_E22K	5	4.98	2.2462e-144
SYK_9_93650807_G578E	2	5.22	2.2462e-144
C6_5_41149459_S836F	3	5.85	3.5549e-144
PDE1A_2_183095762_D188N	2	6.03	5.6254e-144
SNCAIP_5_121739548_E87K	2	5.64	8.9007e-144
KCNB2_8_73480030_P21S	4	5.95	3.5229e-143
LGR5_12_71977942_G718L	2	5.4	3.5229e-143
ZFPM2_8_106573624_R112Q	4	5.91	3.5229e-143
CORIN_4_47746434_E262K	4	4.82	8.8862e-143
DNAH5_5_13864514_E1530K	2	5.27	1.4048e-142
XIRP1_3_39229628_D437N	2	5.17	5.5452e-142
PTPRT_20_41306677_R328C	4	5.42	5.5452e-142
FRG1B_20_29628263_I89V	5	2.08	5.5452e-142
XIRP2_2_168101234_S1111L	4	5.13	8.7613e-142
UPF2_10_12077265_P53N	4	4.82	1.3726e-141
SAG_2_234237135_R175Q	3	4.18	1.3726e-141
MECOM_3_168833510_S529L	3	5.83	2.1682e-141
TLL1_4_166964467_Q474*	3	5.58	3.4244e-141
FRG1B_20_29628236_A80P	6	2.08	5.4077e-141
RRN3P1_16_21817457_NULL	8	0.23	8.4705e-141
KCNH5_14_63246607_E620K	3	5.37	8.4705e-141
RYR3_15_33962623_V1909G	4	5.99	1.3269e-140
SCN11A_3_38888526_R1641C	4	5.22	1.3269e-140
PIK3CB_3_138426102_MGT476I*	3	5.84	2.0946e-140
CNTNAP2_7_146829338_G362E	5	5.76	3.3061e-140
ANGPT1_8_108315580_G75E	3	3.54	5.2175e-140
GPR141_7_37780794_E267K	4	5.2	3.2552e-139
LOC100653149_14_19857036_NULL	6	1.4	3.2552e-139
PCDHGA1_5_140711128_R293C	5	4.19	3.2552e-139
PTPRT_20_40743942_R1021Q	2	5.85	5.0951e-139
LRRC3B_3_26751332_E57K	3	6.17	5.0951e-139
TTN_2_179639101_G2297E	3	5.6	8.0331e-139
ENSG00000227781_10_48968566_NULL	7	0.36	1.2572e-138
PCSK1_5_95757642_D141N	3	5.82	1.2572e-138
HMCN1_1_186043883_S2717F	3	5.47	1.9816e-138
KCNH8_3_19554559_S726F	2	5.44	3.1228e-138
DSCAM_21_41452109_E1464K	3	5.15	7.7518e-138
CCDC28A_6_139094904_F31	3	5.35	7.7518e-138
RIT2_18_40503584_P127S	2	5.45	1.221e-137
HEATR7B2_5_41061770_P173S	2	5.81	3.0279e-137
SPAG16_2_214878736_P488S	5	5.01	3.0279e-137
A1CF_10_52575901_D336N	2	5.78	4.7346e-137
NBPF10_1_145367739_K3445	8	0	4.7346e-137
LRRC49_15_71305224_R549C	3	4.55	7.3542e-137
CCDC102B_18_66564501_E367K	3	4.56	7.3542e-137
RAPGEF5_7_22202128_E286K	2	5.21	7.3542e-137
KIAA0907_1_155886422_R516fs	3	6.17	1.1351e-136
EPHB1_3_134670529_S147F	2	5.49	1.1351e-136
NF1_17_29533315_R440*	3	5.2	1.1351e-136
LRP1B_2_141215150_G3232	3	5.46	1.1351e-136
PRSS37_7_141536973_G169E	3	5.65	2.7937e-136
KCNB2_8_73480322_S118L	3	6.17	2.7937e-136
ZNF711_X_84526400_P626S	4	5.5	2.7937e-136
RQCD1_2_219449406_P131L	4	5.22	4.3411e-136
RELN_7_103338452_E331K	2	6.07	4.3411e-136
TC2N_14_92251698_F390	5	2.79	4.3411e-136
GRM7_3_7620949_E786K	3	6.17	1.0809e-135
DNAH11_7_21781647_P2680S	2	4.53	1.6895e-135
RAB3IP_12_70150363_R160C	2	5.82	1.6895e-135
INMT_7_30795310_S212F	6	2.79	2.6566e-135
NPHP1_2_110919263_R347*	3	5.32	4.1515e-135
OR4N2_14_20295729_G41E	5	4.3	4.1515e-135
CDC123_10_12277080_G175L	3	5.8	1.0256e-134
KIAA1109_4_123274229_R4674C	4	5.74	1.0256e-134
SF3B1_2_198267483_R625H	2	5.82	1.6021e-134
MORC1_3_108822756_E55K	2	5.41	1.6021e-134
TRERF1_6_42196333_K1138fs	3	5.89	2.517e-134
PENK_8_57354177_S153F	4	5.81	3.9536e-134
SNRK_3_43381975_R310*	3	5.33	6.1735e-134
DBC1_9_121929509_G713	6	2.37	6.1735e-134
PHGDH_1_120277263_G173L	5	2.46	9.5849e-134
SYT1_12_79689912_P180S	4	5.52	9.5849e-134
RGS18_1_192153620_R215Q	4	5.62	9.5849e-134
HYDIN_16_70889118_S4119F	4	5.57	1.5049e-133
TMC5_16_19455440_R276C	7	3.36	2.3492e-133
SLC36A4_11_92918935_G34L	4	5.64	2.3492e-133
CSMD1_8_3443759_S375L	2	5.77	3.687e-133
LRP1B_2_141986902_E234K	2	4.32	5.7856e-133
BAI3_6_70071218_M1351I	2	5.8	8.9794e-133
HDAC9_7_18788706_R663Q	2	5.3	8.9794e-133
DSG3_18_29038468_D93N	3	5.76	8.9794e-133
THSD4_15_72020948_G113E	2	5.17	1.4086e-132
PLCE1_10_96030337_R1495Q	2	5.36	2.2092e-132
PCDP1_2_120383201_R485C	3	4.45	3.4641e-132
MORC1_3_108682428_E878K	4	4.6	5.4308e-132
OR14A16_1_247978344_E230K	2	2.93	1.341e-131
ST18_8_53076592_Q452*	2	5.7	2.0795e-131
TNXB_6_32063513_V706fs	4	4.78	2.0795e-131
SPHKAP_2_228882709_G954E	3	6.08	2.0795e-131
ADAM7_8_24333986_R225Q	3	5.38	1.2573e-130
SYT13_11_45274136_P228S	4	5.85	1.2573e-130
OXA1L_14_23235899_L57F	4	3.24	1.2573e-130
DNAH3_16_20959876_E3758K	4	5.79	3.0493e-130
GABRG1_4_46066470_E205K	5	5.8	3.0493e-130
AGBL1_15_86808051_R504Q	3	5.96	3.0493e-130
CDKN2A_9_21971120_R80*	4	5.01	3.0493e-130
LCT_2_136567182_S912F	2	5.78	4.7478e-130
STK19_6_31940123_D89N	6	3.79	4.7478e-130
CHMP4C_8_82670747_D224N	2	6.11	1.1675e-129
LGR5_12_71976316_P545K	3	5.36	1.8169e-129
KIAA2022_X_73960458_E1312K	2	5.55	1.8169e-129
ADAMTS18_16_77353924_S785F	3	5.54	4.4622e-129
KIAA1456_8_12878930_R248C	2	5.71	6.9405e-129
DSCAM_21_41465764_S1245F	3	5.02	6.9405e-129
CNTN5_11_100211914_E1003K	3	5.46	1.7023e-128
WBSCR17_7_70800709_R138C	3	4.89	2.6339e-128
ASXL3_18_31318725_E453K	3	5.2	2.6339e-128
KCNQ5_6_73787510_G273E	4	5.86	2.6339e-128
CRB1_1_197404165_E1058K	4	4.79	4.0752e-128
TRPC4_13_38266349_P341S	3	5.32	4.0752e-128
COL3A1_2_189849645_P80L	2	5.19	4.0752e-128
ARHGAP26_5_142593624_S776L	2	5.37	6.363e-128
DDX11L1_1_13418_NULL	7	-0.34	9.9332e-128
CLVS2_6_123369783_R194Q	3	5.62	1.5503e-127
CCDC147_10_106152112_S496L	2	5.69	3.7742e-127
PRKG2_4_82125774_S143F	4	5.31	3.7742e-127
EZH2_7_148512600_K515R	2	5.45	5.887e-127
MMP3_11_102710968_S269F	2	5.36	9.1807e-127
PTPRT_20_41306689_E324K	4	5.32	1.4314e-126
GRM7_3_7620310_R573*	2	5.93	2.2116e-126
MYH2_17_10429959_E1382K	3	5.2	2.2116e-126
ACTC1_15_35083353_E318K	4	5.48	2.2116e-126
BLM_15_91312395_EN781*	3	5.3	3.417e-126
UNC13C_15_54305845_E249K	3	4.97	3.417e-126
XIRP2_2_168100393_E831K	4	5.82	3.417e-126
TTN_2_179439256_R23868Q	2	5.7	5.2564e-126
PAPPA2_1_176668661_D1058N	3	4.46	5.2564e-126
KALRN_3_123987692_E185K	2	5.46	5.2564e-126
POLR3B_12_106820975_L310F	2	5.62	5.2564e-126
TP53_17_7578530_F134L	2	5.48	8.1206e-126
ODZ1_X_123539080_G1731D	2	5.56	8.1206e-126
CLDN1_3_190026224_E160K	2	6.04	8.1206e-126
USH2A_1_216348630_P1531S	2	5.89	1.2545e-125
GCC2_2_109087883_Q703fs	3	5.5	1.2545e-125
HEATR5A_14_31774132_P1734S	3	6.08	1.2545e-125
HTRA1_10_124266289_S287F	2	5.24	1.9538e-125
DNAH11_7_21723441_R1841C	2	5.93	3.0425e-125
BMP5_6_55638912_R321Q	3	5.74	7.4029e-125
DNAH5_5_13901560_R618Q	2	5.55	1.152e-124
SDPR_2_192701266_E221K	2	5.16	1.7923e-124
NONO_X_70511803_G110E	2	4.99	2.7879e-124
BCLAF1_6_136599532_E163K	4	5.64	6.7685e-124
LRP1B_2_141092073_W289*	2	6.08	1.0479e-123
PCDH18_4_138449647_G909R	3	5.56	1.0479e-123
OR52D1_11_5510223_S96F	4	5.57	1.6286e-123
TMEM216_11_61161357_G46	8	-0.94	2.5205e-123
ERC2_3_56468689_S116L	2	5.79	2.5205e-123
PTPN5_11_18754841_V387M	2	5.57	6.0818e-123
TTN_2_179622408_F3513	2	6.16	6.0818e-123
C12orf43_12_121442062_G228L	4	4.89	9.4071e-123
TBCEL_11_120957608_R360C	2	5.88	9.4071e-123
ISX_22_35478537_R86C	5	3.89	2.2669e-122
CCDC102B_18_66678171_E422K	3	5.4	2.2669e-122
FAT4_4_126373533_E3788K	2	5.66	5.4165e-122
C10orf137_10_127412404_P137S	2	5.72	5.4165e-122
FAT3_11_92087026_C583F	2	5.93	5.4165e-122
CCDC63_12_111321968_E251K	3	5.68	5.4165e-122
DSCAM_21_41414529_E1819K	4	5.26	8.3075e-122
SERTM1_13_37269359_F48	3	4.05	8.3075e-122
LCT_2_136566094_G1275R	2	5.9	8.3075e-122
TRHDE_12_73012798_E772K	2	5.77	8.3075e-122
OR6N1_1_158735788_P229S	3	4.89	1.2789e-121
FAM5C_1_190067595_W618*	3	5.7	1.2789e-121
CDH23_10_73330619_D238N	2	5.19	1.2789e-121
EMG1_12_7080212_NULL	3	4.87	1.9758e-121
FAM135B_8_139165019_E567K	2	5.45	1.9758e-121
CSMD3_8_114326902_R100Q	3	4.85	3.0631e-121
C2_6_31903790_R68M	6	0.5	4.7305e-121
CDH7_18_63477014_F95	2	5.83	4.7305e-121
RYR2_1_237947421_E4143K	3	5.54	1.1358e-120
GUCA1C_3_108672495_E39K	4	3.54	1.1358e-120
LRP1B_2_141079576_G4199E	3	5.19	1.7404e-120
MGAM_7_141803141_E2697K	3	4.48	1.7404e-120
AQP2_12_50349313_W246*	2	4.72	1.7404e-120
PRC1_15_91517926_W413F	2	5.08	1.7404e-120
SNCAIP_5_121761086_E395K	4	5.54	2.6859e-120
DPY19L4_8_95777452_GY305*	3	4.25	2.6859e-120
OR51G2_11_4936029_P289S	3	5.24	4.1587e-120
FLT3_13_28589742_E883K	2	5.74	6.4153e-120
BCMO1_16_81303860_E314K	3	5.62	6.4153e-120
GPC5_13_92345629_P172S	2	5.24	9.8601e-120
MEP1A_6_46801057_G464E	2	5.72	9.8601e-120
ARID2_12_46230691_R314C	3	5.87	9.8601e-120
ABCB1_7_87175237_G610E	3	5.86	1.5258e-119
MYH1_17_10408543_R791Q	3	5.47	3.6509e-119
FMO2_1_171178045_P457S	2	5.99	3.6509e-119
TRANK1_3_36897228_E1285K	2	5.46	5.5883e-119
FCHSD2_11_72726930_e1-1	3	4.46	5.5883e-119
TNR_1_175331865_E930K	4	5.59	5.5883e-119
LAD1_1_201352246_E462K	3	5.1	5.5883e-119
ZNF536_19_30935403_E312K	3	5.59	1.3355e-118
FGF23_12_4479941_F108	3	4.88	1.3355e-118
JPH1_8_75227679_P186S	2	3.61	2.0569e-118
PLCXD3_5_41382018_S241L	2	5.21	2.0569e-118
HS3ST4_16_26147192_R332*	2	5.56	3.1675e-118
